# Supplementary material for: Distinct Genomic Features Characterize Two Clades of Corynebacterium diphtheriae: Proposal of Corynebacterium diphtheriae Subsp. diphtheriae Subsp. nov. and Corynebacterium diphtheriae Subsp. lausannense Subsp. nov
Source: Front Microbiol. 2018 Aug 17;9:1743. doi: 10.3389/fmicb.2018.01743 (PMC6108181; doi:10.3389/fmicb.2018.01743)
Supplement: Supplementary file 2 [file Data_Sheet_1.XLSX]

## Sheet: Virulence factors analysed
Category	Gene	Locus_tag	Product
Adhesin	spaA	DIP_RS21255	SpaA-type pili major subunit SpaA
Adhesin	spaB	DIP_RS21245	SpaA-type pili minor subunit SpaB
Adhesin	spaC	DIP_RS21240	SpaA-type pili minor subunit SpaC
Adhesin	spaD	DIP_RS12565	SpaD-type pili major subunit SpaD
Adhesin	spaE	DIP_RS12575	SpaD-type pili minor subunit SpaE
Adhesin	spaF	DIP_RS12580	SpaD-type pili minor subunit SpaF
Adhesin	spaH	DIP_RS22250	SpaH-type pili major subunit SpaH
Adhesin	spaG	DIP_RS22255	SpaH-type pili minor subunit SpaG
Adhesin	spaI	DIP_RS22235	SpaH-type pili minor subunit SpaI
Fimbrial associated sortase	srtA	DIP_RS21250	Fimbrial associated sortase SrtA (SpaA-type)
Fimbrial associated sortase	srtB	DIP_RS12555	Fimbrial associated sortase SrtB (SpaD-type)
Fimbrial associated sortase	srtC	DIP_RS12570	Fimbrial associated sortase SrtC (SpaD-type)
Fimbrial associated sortase	srtD	DIP_RS22245	Fimbrial associated sortase SrtD (SpaH-type)
Fimbrial associated sortase	srtE	DIP_RS22240	Fimbrial associated sortase SrtE (SpaH-type)
Heme binding, extraction and import	htaC	DIP_RS14420	hypothetical protein
Heme binding, extraction and import	htaA	DIP_RS14425	hypothetical protein
Heme binding, extraction and import	htaB	DIP_RS14445	hypothetical protein
Heme binding, extraction and import	chtB	DIP_RS18760	hypothetical protein
Heme binding, extraction and import	chtA	DIP_RS18765	hypothetical protein
Heme binding, extraction and import	hmuV	DIP_RS14440	Iron-related transport system ATP-binding protein
Heme binding, extraction and import	hmuU	DIP_RS14435	Iron-related transport system membrane protein
Heme binding, extraction and import	hmuT	DIP_RS14430	Iron-related transport system receptor precursor protein
Siderophores	irp6C	DIP_RS11970	ATP-binding protein Irp6C
Siderophores	irp6A	DIP_RS11960	Ferrisiderophore receptor Irp6A
Siderophores	irp6B	DIP_RS11965	Membrane protein permease Irp6B
Siderophores	ciuD	DIP_RS14235	Putative iron transport system ATP-binding protein
Siderophores	ciuA	DIP_RS14220	Putative iron transport system binding (secreted) protein
Siderophores	ciuB	DIP_RS14225	Putative iron transport system membrane protein
Siderophores	ciuC	DIP_RS14230	Putative iron transport system membrane protein
Siderophores	ciuF	DIP_RS14245	Putative membrane transport protein
Siderophores	ciuE	DIP_RS14240	Putative siderophore biosynthesis related protein
Toxin and DtxR	tox	DIP_RS12515	Diphtheria toxin
Toxin and DtxR	dtxR	DIP_RS18250	Diphtheria toxin repressor (DtxR)

## Sheet: Domain absent fr. sub.lausann.
Domain / family ID	Domain / family name	Comments	Exception
IPR032364	Gram-positive pilin subunit D1, N-terminal	Found on SpaD and absent from subspecies lausannensis	-
IPR026466	Fimbrial isopeptide formation D2 domain	Found on SpaA, SpaD, SpaH and absent from subspecies lausannensis	-
IPR032334	Gram-positive pilin backbone subunit 2, Cna-B-like domain	Found on SpaD and absent from subspecies lausannensis	-
IPR001434	Domain of unknown function DUF11	Found on SpaF and absent from subspecies lausannensis	-
IPR002035	von Willebrand factor A	Found on SpaC, SpaF and absent from subspecies lausannensis	The domain was present in 2 orthogroups that were conserved among all C. diphtheriae ( including subspecies lausannensis) and encoding for one magnesium chelatase and one hypothetical protein.
IPR019948	Gram-positive LPxTG cell wall anchor	Found on SpaC and absent from subspecies lausannensis	This domain was found in an orthologous group encoding for putative secreted LPxTG protein and present in all C. diphtheriae (except CMCNS703)
IPR013783	Immunoglobulin-like fold	Found on SpaD, SpaE and on other surface-anchored proteins, but absent from subspecies lausannensis	Common domain not only found on pili-associated protein but there was no homolog of the genes releated to pili in subspecies lausannensis and no orthogroup with that domain that was present only in subspecies lausannensis
IPR008454	Collagen-binding surface protein Cna-like – B-type domain	Found on DIP2093, a putative adhesin (Peixoto et al. 2017), and absent from subspecies lausannensis	-
IPR005754	Sortase family	Found on both C. diphtheriae class C and class E sortases, only class E sortases were present in subspecies lausannensis	CHUV2995_00246 was found as a putative class C sortase but was smaller than regular class C sortases with only one transmembrane domain
IPR023365	Sortase domain superfamily	Found on both C. diphtheriae class C and class E sortases, only class E sortases were present in subspecies lausannensis	CHUV2995_00246 was found as a putative class C sortase but was smaller than regular class C sortases with only one transmembrane domain
IPR000512	Diphtheria toxin (NAD+-dipthamide ADP-ribosyltransferase)	Absent from subspecies lausannensis	-
IPR022404	Diphtheria toxin, receptor-binding domain	Absent from subspecies lausannensis	Was found partially in CMCNS730 as two small fragments of 101 and 38 amino acids, respectively
IPR022405	Diphtheria toxin, translocation domain	Absent from subspecies lausannensis	-
IPR022406	Diphtheria toxin, catalytic domain	Absent from subspecies lausannensis	-

## Sheet: PFAM absent from sub.lausann.
PFAM motif	PFAM name	Comments	Exception
PF17210	SdrD B-like domain	Domain present on putative adhesins such as LPxTG proteins or serine-aspartate repeat-containing protein F. Absent from subspecies lausannense.	-
PF00092	von Willebrand factor type A domain	Domain found on SpaF, which was absent from subspecies lausannense	The domain was present in 2 orthogroups that were conserved among all C. diphtheriae (including subspecies lausannense) and encoding for one magnesium chelatase and one hypothetical protein.
PF00746	LPxTG cell wall anchor motif	Domain found on SpaC, which was absent from subspecies lausannense.	Detected in an orthogroup encoding for a hypothetical protein that was shared by all C. diphtheriae except CMCNS703
PF05738	Cna protein B-type domain	Domain found on putative secreted LPxTG proteins, which was absent from subspecies lausannense	-
PF04203	Sortase family	Found on both C. diphtheriae class C and class E sortases, only class E sortases were present in subspecies lausannense	CHUV2995_00246 was found as a putative class C sortase but was smaller than regular class C sortases with only one transmembrane domain
PF01324	Diphtheria toxin, R domain	Absent from subspecies lausannense	Was found partially in CMCNS730 as two small fragments of 101 and 38 amino acids
PF02764	Diphtheria toxin, T domain	Absent from subspecies lausannense	-
PF02763	Diphtheria toxin, C domain	Absent from subspecies lausannense	-
