# Supplementary material for: Distinct Genomic Features Characterize Two Clades of Corynebacterium diphtheriae: Proposal of Corynebacterium diphtheriae Subsp. diphtheriae Subsp. nov. and Corynebacterium diphtheriae Subsp. lausannense Subsp. nov
Source: Front Microbiol. 2018 Aug 17;9:1743. doi: 10.3389/fmicb.2018.01743 (PMC6108181; doi:10.3389/fmicb.2018.01743)
Supplement: Supplementary file 3 [file Data_Sheet_2.xlsx]

## Sheet: Mob. genetic elem. of CHUV2995
MGE Absent from CCUG 5865 and CMCNS703 (align on <50%) (=0), Present in CCUG 5865 or CMCNS703 or partially align (<80% of coverage) in CCUG 5865 and/or CMCNS703 (=1); present in subspecies lausannense aligned on >80% (=2)	Mobile genetic element ID	Locus_tag	Start	End	gene	product	length (aa)	COG ID	COG category	COG description
0	MGE_00	CHUV2995_00089	76561	76872	-	hypothetical protein	103	-	-	-
0	MGE_00	CHUV2995_00090	76915	77517	-	hypothetical protein	200	COG3464	X	Transposase
0	MGE_00	CHUV2995_00091	77694	79043	-	Transposase, Mutator family	449	COG3328	X	Transposase (or an inactivated derivative)
0	MGE_00	CHUV2995_00092	79066	79548	-	Integrase core domain protein	160	COG2801	X	Transposase InsO and inactivated derivatives
0	MGE_00	CHUV2995_00093	79669	79818	-	hypothetical protein	49	COG2801	X	Transposase InsO and inactivated derivatives
0	MGE_00	CHUV2995_00094	79806	80117	-	Transposase	103	COG2963	X	Transposase and inactivated derivatives
2	MGE_01	CHUV2995_00212	170454	170927	-	hypothetical protein	157	-	-	-
2	MGE_01	CHUV2995_00213	170911	171978	-	hypothetical protein	355	COG4626	X	Phage terminase-like protein, large subunit, contains N-terminal HTH domain
2	MGE_01	CHUV2995_00214	171953	172564	-	hypothetical protein	203	COG4626	X	Phage terminase-like protein, large subunit, contains N-terminal HTH domain
2	MGE_01	CHUV2995_00215	172561	173889	-	Phage portal protein, SPP1 Gp6-like	442	-	-	-
2	MGE_01	CHUV2995_00216	173906	175618	-	hypothetical protein	570	-	-	-
2	MGE_01	CHUV2995_00217	175615	175917	-	hypothetical protein	100	-	-	-
2	MGE_01	CHUV2995_00218	175992	176612	-	hypothetical protein	206	-	-	-
2	MGE_01	CHUV2995_00219	176624	177613	-	hypothetical protein	329	-	-	-
2	MGE_01	CHUV2995_00220	177622	177921	-	hypothetical protein	99	-	-	-
2	MGE_01	CHUV2995_00221	177932	178342	-	hypothetical protein	136	-	-	-
2	MGE_01	CHUV2995_00222	178339	178707	-	hypothetical protein	122	-	-	-
2	MGE_01	CHUV2995_00223	178704	179024	-	hypothetical protein	106	-	-	-
2	MGE_01	CHUV2995_00224	179033	179476	-	hypothetical protein	147	-	-	-
2	MGE_01	CHUV2995_00225	179486	180022	-	hypothetical protein	178	-	-	-
2	MGE_01	CHUV2995_00226	180019	180327	-	hypothetical protein	102	-	-	-
2	MGE_01	CHUV2995_00227	180418	180771	-	hypothetical protein	117	-	-	-
2	MGE_01	CHUV2995_00228	180879	181214	-	hypothetical protein	111	-	-	-
2	MGE_01	CHUV2995_00229	181231	183678	-	Phage-related minor tail protein	815	COG5283	X	Phage-related tail protein
2	MGE_01	CHUV2995_00230	183678	187202	smc_1	Chromosome partition protein Smc	1174	-	-	-
2	MGE_01	CHUV2995_00231	187219	188001	-	hypothetical protein	260	-	-	-
2	MGE_01	CHUV2995_00232	188002	188898	-	hypothetical protein	298	-	-	-
2	MGE_01	CHUV2995_00233	188891	190015	-	hypothetical protein	374	-	-	-
2	MGE_01	CHUV2995_00234	190015	191238	-	hypothetical protein	407	-	-	-
2	MGE_01	CHUV2995_00235	191238	191489	-	Carbohydrate binding domain protein	83	-	-	-
2	MGE_01	CHUV2995_00236	191623	192393	-	N-acetyl-anhydromuranmyl-L-alanine amidase	256	COG3023	M	N-acetyl-anhydromuramyl-L-alanine amidase AmpD
2	MGE_01	CHUV2995_00237	192396	192719	-	hypothetical protein	107	-	-	-
2	MGE_01	CHUV2995_00238	192726	193190	-	hypothetical protein	154	-	-	-
2	MGE_01	CHUV2995_00239	193187	193525	-	hypothetical protein	112	-	-	-
2	MGE_02	CHUV2995_00340	291883	295014	hsdR_1	Type I restriction enzyme EcoR124II R protein	1043	COG0610	V	Type I site-specific restriction-modification system, R (restriction) subunit and related helicases ...
2	MGE_02	CHUV2995_00341	295011	295553	-	Putative type-1 restriction enzyme specificity protein MPN_089	180	COG0732	V	Restriction endonuclease S subunit
2	MGE_02	CHUV2995_00342	295564	296199	-	Putative type-1 restriction enzyme specificity protein MPN_089	211	COG0732	V	Restriction endonuclease S subunit
2	MGE_02	CHUV2995_00343	296196	296591	-	hypothetical protein	131	COG3943	S	Uncharacterized conserved protein
2	MGE_02	CHUV2995_00344	296584	298152	-	putative type I restriction enzymeP M protein	522	COG0286	V	Type I restriction-modification system, DNA methylase subunit
2	MGE_02	CHUV2995_00345	298436	299128	-	tartronate semialdehyde reductase	230	COG2085	R	Predicted dinucleotide-binding enzyme
2	MGE_02	CHUV2995_00346	299264	300805	-	Transposase DDE domain protein	513	COG5421	X	Transposase
2	MGE_02	CHUV2995_00347	300953	302494	-	Transposase DDE domain protein	513	COG5421	X	Transposase
2	MGE_02	CHUV2995_00348	302627	303175	-	Transposase DDE domain protein	182	COG5421	X	Transposase
0	MGE_03	CHUV2995_00361	317077	317736	-	Integrase core domain protein	219	COG2826	X	Transposase and inactivated derivatives, IS30 family
0	MGE_03	CHUV2995_00362	317720	318334	-	hypothetical protein	204	COG0328	L	Ribonuclease HI
0	MGE_03	CHUV2995_00363	318344	318721	-	hypothetical protein	125	-	-	-
0	MGE_03	CHUV2995_00364	319036	319935	-	hypothetical protein	299	COG5340	V	Transcriptional regulator, predicted component of viral defense system
0	MGE_03	CHUV2995_00365	320048	321295	-	Natural resistance-associated macrophage protein	415	COG1914	P	Mn2+ and Fe2+ transporters of the NRAMP family
0	MGE_03	CHUV2995_00366	321286	322065	-	hypothetical protein	259	COG4336	S	Uncharacterized protein YcsI, UPF0317 family
0	MGE_03	CHUV2995_00367	322085	322702	csiR	HTH-type transcriptional repressor CsiR	205	COG1802	K	DNA-binding transcriptional regulator, GntR family
0	MGE_03	CHUV2995_00368	322847	323284	-	hypothetical protein	145	COG1672	R	Predicted ATPase, archaeal AAA+ ATPase superfamily
0	MGE_03	CHUV2995_00369	323238	323981	-	hypothetical protein	247	COG1672	R	Predicted ATPase, archaeal AAA+ ATPase superfamily
0	MGE_03	CHUV2995_00370	323992	325770	cfiB_1	2-oxoglutarate carboxylase small subunit	592	COG4770	I	Acetyl/propionyl-CoA carboxylase, alpha subunit
0	MGE_03	CHUV2995_00371	325760	327349	kipA	KipI antagonist	529	COG2049	E	Allophanate hydrolase subunit 1
0	MGE_03	CHUV2995_00372	327349	328110	-	LamB/YcsF family protein	253	COG1540	R	Lactam utilization protein B (function unknown)
0	MGE_03	CHUV2995_00373	328256	330202	manP	PTS system mannose-specific EIIBCA component	648	COG1762	T	Phosphotransferase system mannitol/fructose-specific IIA domain (Ntr-type)
0	MGE_03	CHUV2995_00374	330874	331296	-	Transposase, Mutator family	140	COG3328	X	Transposase (or an inactivated derivative)
0	MGE_03	CHUV2995_00375	331381	331656	-	Transposase, Mutator family	91	COG3328	X	Transposase (or an inactivated derivative)
0	MGE_03	CHUV2995_00376	331739	331999	-	hypothetical protein	86	COG2801	X	Transposase InsO and inactivated derivatives
0	MGE_03	CHUV2995_00377	332033	332140	-	hypothetical protein	35	-	-	-
2	MGE_04	CHUV2995_00466	415118	415492	-	hypothetical protein	124	COG3464	X	Transposase
2	MGE_04	CHUV2995_00467	415569	415883	-	Transposase	104	COG3464	X	Transposase
2	MGE_04	CHUV2995_00468	415997	416857	-	Integrase core domain protein	286	COG2801	X	Transposase InsO and inactivated derivatives
2	MGE_04	CHUV2995_00469	416845	417156	-	Transposase	103	COG2963	X	Transposase and inactivated derivatives
2	MGE_04	CHUV2995_00470	417582	418301	caiD	Carnitinyl-CoA dehydratase	239	COG1024	I	Enoyl-CoA hydratase/carnithine racemase
2	MGE_04	CHUV2995_00471	418298	419284	-	Amidohydrolase	328	COG2159	R	Predicted metal-dependent hydrolase, TIM-barrel fold
2	MGE_04	CHUV2995_00472	419326	420165	fcbB2	4-chlorobenzoyl coenzyme A dehalogenase-2	279	COG1024	I	Enoyl-CoA hydratase/carnithine racemase
2	MGE_04	CHUV2995_00473	420162	420893	-	Long-chain-fatty-acid--CoA ligase FadD13	243	COG0318	Q	Acyl-CoA synthetase (AMP-forming)/AMP-acid ligase II
2	MGE_04	CHUV2995_00474	420895	421671	-	putative oxidoreductase	258	COG4221	C	NADP-dependent 3-hydroxy acid dehydrogenase YdfG
2	MGE_04	CHUV2995_00475	421668	423110	-	NADP-dependent 7-alpha-hydroxysteroid dehydrogenase	480	COG1028	R	NAD(P)-dependent dehydrogenase, short-chain alcohol dehydrogenase family
2	MGE_04	CHUV2995_00476	423110	424366	-	hypothetical protein	418	COG0304	Q	3-oxoacyl-(acyl-carrier-protein) synthase
2	MGE_04	CHUV2995_00477	424359	425675	-	Actinorhodin polyketide putative beta-ketoacyl synthase 1	438	COG0304	Q	3-oxoacyl-(acyl-carrier-protein) synthase
2	MGE_04	CHUV2995_00478	425672	426517	actIII	Putative ketoacyl reductase	281	COG1028	R	NAD(P)-dependent dehydrogenase, short-chain alcohol dehydrogenase family
2	MGE_04	CHUV2995_00479	426486	427271	fabG	3-oxoacyl-[acyl-carrier-protein] reductase FabG	261	COG1028	R	NAD(P)-dependent dehydrogenase, short-chain alcohol dehydrogenase family
2	MGE_04	CHUV2995_00480	427264	427788	fabH_1	3-oxoacyl-[acyl-carrier-protein] synthase 3	174	COG0332	I	3-oxoacyl-[acyl-carrier-protein] synthase III
2	MGE_04	CHUV2995_00481	427785	428246	fabH_2	3-oxoacyl-[acyl-carrier-protein] synthase 3	153	COG0332	I	3-oxoacyl-[acyl-carrier-protein] synthase III
2	MGE_04	CHUV2995_00482	428239	429258	fabH_3	3-oxoacyl-[acyl-carrier-protein] synthase 3	339	COG0332	I	3-oxoacyl-[acyl-carrier-protein] synthase III
2	MGE_04	CHUV2995_00483	429255	430964	scoA	putative succinyl-CoA:3-ketoacid coenzyme A transferase subunit A	569	COG2057	I	Acyl CoA:acetate/3-ketoacid CoA transferase, beta subunit
2	MGE_04	CHUV2995_00484	430961	432232	fabF	3-oxoacyl-[acyl-carrier-protein] synthase 2	423	COG0304	Q	3-oxoacyl-(acyl-carrier-protein) synthase
2	MGE_04	CHUV2995_00485	432365	433168	-	ABC-2 family transporter protein	267	COG1277	O	ABC-type transport system involved in multi-copper enzyme maturation, permease component
2	MGE_04	CHUV2995_00486	433165	434070	ecsA	ABC-type transporter ATP-binding protein EcsA	301	COG1131	V	ABC-type multidrug transport system, ATPase component
2	MGE_04	CHUV2995_00487	434091	434591	gerE	Spore germination protein GerE	166	-	-	-
2	MGE_04	CHUV2995_00488	434596	434742	-	hypothetical protein	48	-	-	-
2	MGE_04	CHUV2995_00489	434973	435764	catD	3-oxoadipate enol-lactonase 2	263	COG2267	I	Lysophospholipase, alpha-beta hydrolase superfamily
2	MGE_04	CHUV2995_00490	435983	436486	-	hypothetical protein	167	COG3464	X	Transposase
2	MGE_04	CHUV2995_00491	436533	437297	-	Transposase	254	COG3464	X	Transposase
2	MGE_04	CHUV2995_00492	437612	438400	-	ABC-2 family transporter protein	262	-	-	-
2	MGE_04	CHUV2995_00493	438400	438978	lptB	Lipopolysaccharide export system ATP-binding protein LptB	192	COG1131	V	ABC-type multidrug transport system, ATPase component
2	MGE_04	CHUV2995_00494	438980	439177	-	hypothetical protein	65	-	-	-
2	MGE_04	CHUV2995_00495	439180	440529	-	Transposase, Mutator family	449	COG3328	X	Transposase (or an inactivated derivative)
0	MGE_05	CHUV2995_00568	505513	505794	-	hypothetical protein	93	COG3328	X	Transposase (or an inactivated derivative)
0	MGE_05	CHUV2995_00569	506609	507031	-	Transposase, Mutator family	140	COG3328	X	Transposase (or an inactivated derivative)
0	MGE_05	CHUV2995_00570	507116	507391	-	Transposase, Mutator family	91	COG3328	X	Transposase (or an inactivated derivative)
0	MGE_05	CHUV2995_00571	507425	507958	-	Transposase, Mutator family	177	COG3328	X	Transposase (or an inactivated derivative)
0	MGE_05	CHUV2995_00572	507973	508305	-	Transposase, Mutator family	110	COG3328	X	Transposase (or an inactivated derivative)
0	MGE_05	CHUV2995_00573	508608	509309	tetR_1	Tetracycline repressor protein class A from transposon 1721	233	COG1309	K	DNA-binding transcriptional regulator, AcrR family
0	MGE_05	CHUV2995_00574	509403	510626	tetA	Tetracycline resistance protein, class B	407	COG2814	G	Predicted arabinose efflux permease, MFS family
0	MGE_05	CHUV2995_00575	510866	511456	-	Integrase core domain protein	196	COG2801	X	Transposase InsO and inactivated derivatives
0	MGE_05	CHUV2995_00576	511577	511726	-	hypothetical protein	49	COG2801	X	Transposase InsO and inactivated derivatives
0	MGE_05	CHUV2995_00577	511714	512025	-	Transposase	103	COG2963	X	Transposase and inactivated derivatives
0	MGE_05	CHUV2995_00578	512416	513036	-	Cation efflux family protein	206	COG1230	P	Co/Zn/Cd efflux system component
0	MGE_05	CHUV2995_00579	513153	513983	-	Methyltransferase domain protein	276	COG2226	H	Ubiquinone/menaquinone biosynthesis C-methylase UbiE
0	MGE_05	CHUV2995_00580	513986	514339	-	Cupin domain protein	117	COG1917	R	Cupin domain protein related to quercetin dioxygenase
0	MGE_05	CHUV2995_00581	514595	514906	-	Transposase	103	COG2963	X	Transposase and inactivated derivatives
0	MGE_05	CHUV2995_00582	514894	515043	-	hypothetical protein	49	COG2801	X	Transposase InsO and inactivated derivatives
0	MGE_05	CHUV2995_00583	515164	515754	-	Integrase core domain protein	196	COG2801	X	Transposase InsO and inactivated derivatives
0	MGE_05	CHUV2995_00584	515723	516190	-	hypothetical protein	155	COG1961	L	Site-specific DNA recombinase related to the DNA invertase Pin
0	MGE_05	CHUV2995_00585	516191	517636	tnpR_1	Transposon Tn3 resolvase	481	COG1961	L	Site-specific DNA recombinase related to the DNA invertase Pin
0	MGE_05	CHUV2995_00586	517647	517862	-	hypothetical protein	71	-	-	-
0	MGE_05	CHUV2995_00587	517859	518269	-	hypothetical protein	136	COG1961	L	Site-specific DNA recombinase related to the DNA invertase Pin
0	MGE_05	CHUV2995_00588	518478	518666	-	hypothetical protein	62	-	-	-
0	MGE_05	CHUV2995_00589	518736	519272	-	hypothetical protein	178	-	-	-
0	MGE_05	CHUV2995_00590	519262	519426	-	hypothetical protein	54	-	-	-
0	MGE_05	CHUV2995_00591	519610	520479	dehH1	Haloacetate dehalogenase H-1	289	COG0596	R	Pimeloyl-ACP methyl ester carboxylesterase
0	MGE_05	CHUV2995_00592	520730	520948	-	VRR-NUC domain protein	72	-	-	-
0	MGE_05	CHUV2995_00593	521085	523352	-	hypothetical protein	755	COG3378	X	Phage- or plasmid-associated DNA primase
0	MGE_05	CHUV2995_00594	523349	523792	-	hypothetical protein	147	-	-	-
0	MGE_05	CHUV2995_00595	523789	524556	-	Phage antirepressor protein KilAC domain protein	255	COG3645	X	Phage antirepressor protein YoqD, KilAC domain
0	MGE_05	CHUV2995_00596	524814	525734	-	Abi-like protein	306	COG4823	V	Abortive infection bacteriophage resistance protein
0	MGE_05	CHUV2995_00597	525731	527692	polA_1	DNA polymerase I, thermostable	653	COG0749	L	DNA polymerase I - 3'-5' exonuclease and polymerase domains
0	MGE_06	CHUV2995_00604	531453	532691	-	hypothetical protein	412	-	-	-
0	MGE_06	CHUV2995_00605	532678	532911	-	hypothetical protein	77	-	-	-
0	MGE_06	CHUV2995_00606	532895	534556	-	hypothetical protein	553	COG5293	S	Uncharacterized protein YydD, contains DUF2326 domain
0	MGE_06	CHUV2995_00607	534549	534806	-	hypothetical protein	85	COG3655	K	DNA-binding transcriptional regulator, XRE family
0	MGE_06	CHUV2995_00608	534803	536584	-	putative type I restriction enzymeP M protein	593	COG0286	V	Type I restriction-modification system, DNA methylase subunit
2	MGE_07	CHUV2995_00611	541175	541942	-	Protein of unknown function (Hypoth_ymh)	255	-	-	-
2	MGE_07	CHUV2995_00612	542243	543139	-	IS2 transposase TnpB	298	COG2801	X	Transposase InsO and inactivated derivatives
2	MGE_07	CHUV2995_00613	543136	543444	-	Transposase	102	COG2963	X	Transposase and inactivated derivatives
2	MGE_07	CHUV2995_00614	543659	545230	ptsG	PTS system glucose-specific EIICBA component	523	COG1264	G	Phosphotransferase system IIB components
2	MGE_07	CHUV2995_00615	545230	545712	crr	Glucose-specific phosphotransferase enzyme IIA component	160	COG2190	G	Phosphotransferase system IIA component
2	MGE_07	CHUV2995_00616	545728	545991	ptsH_1	Phosphocarrier protein HPr	87	COG1925	G	Phosphotransferase system, HPr and related phosphotransfer proteins
2	MGE_07	CHUV2995_00617	546005	547672	ptsI_1	Phosphoenolpyruvate-protein phosphotransferase	555	COG1080	G	Phosphoenolpyruvate-protein kinase (PTS system EI component in bacteria)
2	MGE_07	CHUV2995_00618	548245	549369	-	Transposase, Mutator family	374	COG3328	X	Transposase (or an inactivated derivative)
2	MGE_07	CHUV2995_00619	549939	550424	-	Transposase	161	COG3547	X	Transposase
2	MGE_07	CHUV2995_00620	551384	551500	-	hypothetical protein	38	-	-	-
2	MGE_07	CHUV2995_00621	551570	552097	-	hypothetical protein	175	COG2801	X	Transposase InsO and inactivated derivatives
2	MGE_07	CHUV2995_00622	552136	552471	-	hypothetical protein	111	COG2963	X	Transposase and inactivated derivatives
2	MGE_08	CHUV2995_00740	665441	665740	-	hypothetical protein	99	-	-	-
2	MGE_08	CHUV2995_00741	665747	667309	-	Integrase core domain protein	520	COG4584	X	Transposase
2	MGE_08	CHUV2995_00742	667456	667734	-	hypothetical protein	92	COG3464	X	Transposase
2	MGE_08	CHUV2995_00743	667875	668783	-	hypothetical protein	302	COG1403	V	5-methylcytosine-specific restriction endonuclease McrA
2	MGE_08	CHUV2995_00744	668828	670177	-	Transposase, Mutator family	449	COG3328	X	Transposase (or an inactivated derivative)
1	MGE_09	CHUV2995_00753	677354	678895	-	Transposase DDE domain protein	513	COG5421	X	Transposase
1	MGE_09	CHUV2995_00754	678992	679933	-	Transposase DDE domain protein	313	COG5421	X	Transposase
1	MGE_09	CHUV2995_00755	680291	680518	-	hypothetical protein	75	-	-	-
1	MGE_09	CHUV2995_00756	680477	681826	-	Transposase, Mutator family	449	COG3328	X	Transposase (or an inactivated derivative)
1	MGE_10	CHUV2995_00867	801794	803143	-	Transposase, Mutator family	449	COG3328	X	Transposase (or an inactivated derivative)
1	MGE_10	CHUV2995_00868	803209	804588	-	Putative ATPase subunit of terminase (gpP-like)	459	COG2801	X	Transposase InsO and inactivated derivatives
1	MGE_10	CHUV2995_00869	804814	805266	-	hypothetical protein	150	COG3677	X	Transposase
1	MGE_10	CHUV2995_00870	805379	805537	-	hypothetical protein	52	-	-	-
1	MGE_10	CHUV2995_00871	805580	806440	-	Integrase core domain protein	286	COG2801	X	Transposase InsO and inactivated derivatives
1	MGE_10	CHUV2995_00872	806428	806739	-	Transposase	103	COG2963	X	Transposase and inactivated derivatives
1	MGE_10	CHUV2995_00873	806842	808383	-	Transposase DDE domain protein	513	COG5421	X	Transposase
1	MGE_10	CHUV2995_00874	808870	809487	-	Major Facilitator Superfamily protein	205	COG0477	R	MFS family permease
1	MGE_10	CHUV2995_00875	809468	811240	irtB_1	Iron import ATP-binding/permease protein IrtB	590	COG1132	V	ABC-type multidrug transport system, ATPase and permease component
1	MGE_10	CHUV2995_00876	811233	812981	irtA_1	Iron import ATP-binding/permease protein IrtA	582	COG1132	V	ABC-type multidrug transport system, ATPase and permease component
1	MGE_10	CHUV2995_00877	812978	814459	ykoD_1	Putative HMP/thiamine import ATP-binding protein YkoD	493	COG1122	R	Energy-coupling factor transporter ATP-binding protein EcfA2
1	MGE_10	CHUV2995_00878	814456	815181	-	Cobalt transport protein	241	COG0619	H	Energy-coupling factor transporter transmembrane protein EcfT
1	MGE_10	CHUV2995_00879	815178	815813	-	hypothetical protein	211	-	-	-
1	MGE_10	CHUV2995_00880	815991	816143	-	hypothetical protein	50	COG2963	X	Transposase and inactivated derivatives
1	MGE_10	CHUV2995_00881	816438	816857	-	Integrase core domain protein	139	COG2963	X	Transposase and inactivated derivatives
1	MGE_10	CHUV2995_00882	816924	817232	-	hypothetical protein	102	COG2963	X	Transposase and inactivated derivatives
1	MGE_10	CHUV2995_00883	817336	818196	-	Integrase core domain protein	286	COG2801	X	Transposase InsO and inactivated derivatives
1	MGE_10	CHUV2995_00884	818184	818495	-	Transposase	103	COG2963	X	Transposase and inactivated derivatives
1	MGE_10	CHUV2995_00885	818596	819129	-	hypothetical protein	177	COG3464	X	Transposase
1	MGE_10	CHUV2995_00886	819514	819795	-	hypothetical protein	93	-	-	-
1	MGE_10	CHUV2995_00887	819933	820307	-	hypothetical protein	124	-	-	-
1	MGE_10	CHUV2995_00888	820394	820567	-	hypothetical protein	57	-	-	-
1	MGE_10	CHUV2995_00889	820564	821823	fic	putative adenosine monophosphate-protein transferase fic	419	-	-	-
1	MGE_10	CHUV2995_00890	821967	822449	-	Transposase	160	COG2963	X	Transposase and inactivated derivatives
1	MGE_10	CHUV2995_00891	822515	823309	-	Integrase core domain protein	264	COG2801	X	Transposase InsO and inactivated derivatives
1	MGE_10	CHUV2995_00892	823669	823998	-	hypothetical protein	109	-	-	-
1	MGE_10	CHUV2995_00893	824138	824854	-	Abi-like protein	238	-	-	-
1	MGE_10	CHUV2995_00894	825088	825720	-	Prokaryotic phospholipase A2	210	-	-	-
1	MGE_10	CHUV2995_00895	825770	826138	-	hypothetical protein	122	-	-	-
1	MGE_10	CHUV2995_00896	826308	826661	-	hypothetical protein	117	COG2814	G	Predicted arabinose efflux permease, MFS family
1	MGE_10	CHUV2995_00897	826835	827371	-	Transposase DDE domain protein	178	COG3293	X	Transposase
1	MGE_10	CHUV2995_00898	827731	828468	-	Integrase core domain protein	245	COG2963	X	Transposase and inactivated derivatives
1	MGE_10	CHUV2995_00899	828648	829070	-	hypothetical protein	140	COG3464	X	Transposase
1	MGE_10	CHUV2995_00900	829430	829891	-	hypothetical protein	153	COG3464	X	Transposase
1	MGE_10	CHUV2995_00901	829922	831271	-	Transposase, Mutator family	449	COG3328	X	Transposase (or an inactivated derivative)
1	MGE_10	CHUV2995_00902	831798	832079	-	hypothetical protein	93	-	-	-
1	MGE_10	CHUV2995_00903	832345	833133	yusV_2	putative siderophore transport system ATP-binding protein YusV	262	COG1120	H	ABC-type cobalamin/Fe3+-siderophores transport system, ATPase component
1	MGE_10	CHUV2995_00904	833138	834163	fepG_1	Ferric enterobactin transport system permease protein FepG	341	COG4779	P	ABC-type enterobactin transport system, permease component
1	MGE_10	CHUV2995_00905	834160	835191	yfiZ_1	putative siderophore transport system permease protein YfiZ precursor	343	COG1714	S	Uncharacterized membrane protein YckC, RDD family
1	MGE_10	CHUV2995_00906	835188	836393	-	Major Facilitator Superfamily protein	401	COG2814	G	Predicted arabinose efflux permease, MFS family
1	MGE_10	CHUV2995_00907	836390	836878	-	hypothetical protein	162	COG0174	E	Glutamine synthetase
1	MGE_10	CHUV2995_00908	837413	838396	yfiY_1	putative siderophore-binding lipoprotein YfiY precursor	327	COG0614	P	ABC-type Fe3+-hydroxamate transport system, periplasmic component
1	MGE_10	CHUV2995_00909	839125	840474	-	Transposase, Mutator family	449	COG3328	X	Transposase (or an inactivated derivative)
1	MGE_10	CHUV2995_00910	840556	840828	-	hypothetical protein	90	COG2801	X	Transposase InsO and inactivated derivatives
1	MGE_10	CHUV2995_00911	840886	841407	-	Integrase core domain protein	173	COG2801	X	Transposase InsO and inactivated derivatives
1	MGE_10	CHUV2995_00912	841373	841684	-	Transposase	103	COG2963	X	Transposase and inactivated derivatives
1	MGE_10	CHUV2995_00913	841672	841821	-	hypothetical protein	49	COG2801	X	Transposase InsO and inactivated derivatives
1	MGE_10	CHUV2995_00914	841942	842532	-	Integrase core domain protein	196	COG2801	X	Transposase InsO and inactivated derivatives
1	MGE_10	CHUV2995_00915	842501	842776	-	Transposase	91	COG3464	X	Transposase
1	MGE_10	CHUV2995_00916	842904	843326	-	hypothetical protein	140	COG3464	X	Transposase
1	MGE_10	CHUV2995_00917	843605	843904	-	hypothetical protein	99	-	-	-
1	MGE_11	CHUV2995_00932	857747	859000	-	Putative prophage phiRv2 integrase	417	COG0582	X	Integrase
1	MGE_11	CHUV2995_00933	859017	859244	-	hypothetical protein	75	COG3311	X	Predicted DNA-binding transcriptional regulator AlpA
1	MGE_11	CHUV2995_00934	859488	859616	-	hypothetical protein	42	-	-	-
1	MGE_11	CHUV2995_00935	859665	860189	-	hypothetical protein	174	-	-	-
1	MGE_11	CHUV2995_00936	860285	860623	-	hypothetical protein	112	-	-	-
1	MGE_11	CHUV2995_00937	860620	861069	-	hypothetical protein	149	-	-	-
1	MGE_11	CHUV2995_00938	861208	861582	-	hypothetical protein	124	COG2856	E	Zn-dependent peptidase ImmA, M78 family
1	MGE_11	CHUV2995_00939	861594	862295	-	hypothetical protein	233	-	-	-
1	MGE_11	CHUV2995_00940	862590	862820	-	hypothetical protein	76	-	-	-
1	MGE_11	CHUV2995_00941	862888	863649	-	hypothetical protein	253	COG3645	X	Phage antirepressor protein YoqD, KilAC domain
1	MGE_11	CHUV2995_00942	863678	864061	-	hypothetical protein	127	-	-	-
1	MGE_11	CHUV2995_00943	864058	864810	-	Phage antirepressor protein KilAC domain protein	250	COG3646	X	Phage regulatory protein Rha
1	MGE_11	CHUV2995_00944	864870	865040	-	hypothetical protein	56	-	-	-
1	MGE_11	CHUV2995_00945	865037	865228	-	Helix-turn-helix domain protein	63	-	-	-
1	MGE_11	CHUV2995_00946	865248	865514	-	hypothetical protein	88	-	-	-
1	MGE_11	CHUV2995_00948	865874	866083	-	hypothetical protein	69	-	-	-
1	MGE_11	CHUV2995_00949	866080	866598	-	hypothetical protein	172	-	-	-
1	MGE_11	CHUV2995_00950	866588	866767	-	hypothetical protein	59	-	-	-
1	MGE_11	CHUV2995_00951	866764	866976	-	hypothetical protein	70	-	-	-
1	MGE_11	CHUV2995_00952	866973	867161	-	hypothetical protein	62	-	-	-
1	MGE_11	CHUV2995_00953	867158	868069	-	YqaJ-like viral recombinase domain protein	303	-	-	-
1	MGE_11	CHUV2995_00954	868066	868896	-	ERF superfamily protein	276	COG0629	L	Single-stranded DNA-binding protein
1	MGE_11	CHUV2995_00955	868880	869263	-	hypothetical protein	127	-	-	-
1	MGE_11	CHUV2995_00956	869284	869664	-	HNH endonuclease	126	-	-	-
1	MGE_11	CHUV2995_00957	869652	870479	-	DeoR-like helix-turn-helix domain protein	275	-	-	-
1	MGE_11	CHUV2995_00958	870476	871027	-	hypothetical protein	183	-	-	-
1	MGE_11	CHUV2995_00959	871199	871696	ssb_1	Single-stranded DNA-binding protein	165	COG0629	L	Single-stranded DNA-binding protein
1	MGE_11	CHUV2995_00960	871696	871848	-	hypothetical protein	50	-	-	-
1	MGE_11	CHUV2995_00961	872033	872284	-	hypothetical protein	83	COG0695	O	Glutaredoxin
1	MGE_11	CHUV2995_00962	872438	872755	-	Endodeoxyribonuclease RusA	105	-	-	-
1	MGE_11	CHUV2995_00963	872776	873174	-	hypothetical protein	132	-	-	-
1	MGE_11	CHUV2995_00964	873167	873871	pipB2	Secreted effector protein pipB2	234	COG1357	S	Uncharacterized protein YjbI, contains pentapeptide repeats
1	MGE_11	CHUV2995_00965	873871	874236	-	hypothetical protein	121	-	-	-
1	MGE_11	CHUV2995_00966	874233	875159	hsdM	Type I restriction enzyme EcoKI M protein	308	COG0286	V	Type I restriction-modification system, DNA methylase subunit
1	MGE_11	CHUV2995_00967	875156	875686	-	hypothetical protein	176	COG0732	V	Restriction endonuclease S subunit
1	MGE_11	CHUV2995_00968	875719	876024	-	hypothetical protein	101	-	-	-
1	MGE_11	CHUV2995_00969	876085	876627	-	hypothetical protein	180	-	-	-
1	MGE_11	CHUV2995_00970	876460	876894	-	hypothetical protein	144	-	-	-
1	MGE_11	CHUV2995_00971	877249	877932	-	HNH endonuclease	227	COG1403	V	5-methylcytosine-specific restriction endonuclease McrA
1	MGE_11	CHUV2995_00972	877945	878361	-	hypothetical protein	138	-	-	-
1	MGE_11	CHUV2995_00973	878339	878737	-	hypothetical protein	132	-	-	-
1	MGE_11	CHUV2995_00974	878715	880115	-	hypothetical protein	466	COG4626	X	Phage terminase-like protein, large subunit, contains N-terminal HTH domain
1	MGE_11	CHUV2995_00975	880112	881563	-	Phage portal protein, SPP1 Gp6-like	483	-	-	-
1	MGE_11	CHUV2995_00976	881576	882724	-	hypothetical protein	382	-	-	-
1	MGE_11	CHUV2995_00977	882714	882965	-	hypothetical protein	83	-	-	-
1	MGE_11	CHUV2995_00979	883185	883748	-	hypothetical protein	187	-	-	-
1	MGE_11	CHUV2995_00980	883781	884164	-	hypothetical protein	127	-	-	-
1	MGE_11	CHUV2995_00981	884165	885190	-	Phage major capsid protein E	341	-	-	-
1	MGE_11	CHUV2995_00982	885207	885431	-	hypothetical protein	74	-	-	-
1	MGE_11	CHUV2995_00983	885412	885786	-	hypothetical protein	124	-	-	-
1	MGE_11	CHUV2995_00984	885791	886150	-	hypothetical protein	119	-	-	-
1	MGE_11	CHUV2995_00985	886154	886330	-	hypothetical protein	58	-	-	-
1	MGE_11	CHUV2995_00986	886336	886575	-	hypothetical protein	79	-	-	-
1	MGE_11	CHUV2995_00987	886572	886934	-	hypothetical protein	120	-	-	-
1	MGE_11	CHUV2995_00988	886969	887865	-	hypothetical protein	298	COG5492	R	Uncharacterized conserved protein YjdB, contains Ig-like domain
1	MGE_11	CHUV2995_00989	887958	888236	-	hypothetical protein	92	-	-	-
1	MGE_11	CHUV2995_00990	888293	888847	-	hypothetical protein	184	-	-	-
1	MGE_11	CHUV2995_00991	888866	893713	-	hypothetical protein	1615	-	-	-
1	MGE_11	CHUV2995_00992	893739	894530	-	hypothetical protein	263	-	-	-
1	MGE_11	CHUV2995_00993	894497	895417	-	hypothetical protein	306	-	-	-
1	MGE_11	CHUV2995_00994	895417	896589	-	hypothetical protein	390	-	-	-
1	MGE_11	CHUV2995_00995	896589	897782	-	hypothetical protein	397	-	-	-
1	MGE_11	CHUV2995_00996	897785	898426	-	hypothetical protein	213	-	-	-
1	MGE_11	CHUV2995_00997	898516	899979	-	Glycosyl hydrolases family 25	487	-	-	-
1	MGE_11	CHUV2995_00998	899982	900344	-	hypothetical protein	120	-	-	-
1	MGE_11	CHUV2995_00999	900350	900787	-	hypothetical protein	145	-	-	-
1	MGE_11	CHUV2995_01000	900771	901133	-	hypothetical protein	120	-	-	-
1	MGE_11	CHUV2995_01001	901231	901527	-	hypothetical protein	98	-	-	-
1	MGE_11	CHUV2995_01002	901991	902110	-	hypothetical protein	39	-	-	-
1	MGE_12	CHUV2995_01329	1228494	1230308	-	fused phosphoenolpyruvate-protein phosphotransferase PtsP/GAF domain protein	604	COG2508	K	DNA-binding transcriptional regulator, PucR family
1	MGE_12	CHUV2995_01330	1230422	1231540	xylB_1	Aryl-alcohol dehydrogenase	372	COG1062	R	Zn-dependent alcohol dehydrogenase
1	MGE_12	CHUV2995_01331	1231637	1233205	-	hypothetical protein	522	COG0659	P	Sulfate permease or related transporter, MFS superfamily
1	MGE_12	CHUV2995_01332	1233419	1235410	apc4	Acetophenone carboxylase delta subunit	663	COG0146	Q	N-methylhydantoinase B/oxoprolinase/acetone carboxylase, alpha subunit
1	MGE_12	CHUV2995_01333	1235446	1237524	apc3	Acetophenone carboxylase gamma subunit	692	COG0145	Q	N-methylhydantoinase A/oxoprolinase/acetone carboxylase, beta subunit
1	MGE_12	CHUV2995_01334	1237701	1239098	-	hypothetical protein	465	COG2508	K	DNA-binding transcriptional regulator, PucR family
1	MGE_12	CHUV2995_01335	1239217	1239528	-	hypothetical protein	103	-	-	-
1	MGE_12	CHUV2995_01336	1239767	1241119	-	hypothetical protein	450	COG3949	S	Uncharacterized membrane protein YkvI
1	MGE_12	CHUV2995_01337	1241236	1242222	nlhH	Carboxylesterase NlhH	328	COG0657	I	Acetyl esterase/lipase
1	MGE_12	CHUV2995_01338	1242222	1243682	hapE	4-hydroxyacetophenone monooxygenase	486	COG2072	P	Predicted flavoprotein CzcO associated with the cation diffusion facilitator CzcD
1	MGE_12	CHUV2995_01339	1243718	1245043	gabT	4-aminobutyrate aminotransferase GabT	441	COG0160	E	4-aminobutyrate aminotransferase or related aminotransferase
1	MGE_12	CHUV2995_01340	1245174	1246718	-	Purine catabolism regulatory protein-like family protein	514	COG2508	K	DNA-binding transcriptional regulator, PucR family
1	MGE_12	CHUV2995_01341	1246878	1248419	-	Transposase DDE domain protein	513	COG5421	X	Transposase
1	MGE_13	CHUV2995_01356	1262435	1262857	-	Integrase core domain protein	140	COG2801	X	Transposase InsO and inactivated derivatives
1	MGE_13	CHUV2995_01357	1262915	1263328	-	hypothetical protein	137	COG2801	X	Transposase InsO and inactivated derivatives
1	MGE_13	CHUV2995_01358	1263640	1264989	-	Transposase, Mutator family	449	COG3328	X	Transposase (or an inactivated derivative)
1	MGE_13	CHUV2995_01359	1265053	1266432	-	Putative ATPase subunit of terminase (gpP-like)	459	COG2801	X	Transposase InsO and inactivated derivatives
1	MGE_13	CHUV2995_01360	1266728	1268077	-	Transposase, Mutator family	449	COG3328	X	Transposase (or an inactivated derivative)
1	MGE_13	CHUV2995_01361	1268080	1268610	-	Integrase core domain protein	176	COG2801	X	Transposase InsO and inactivated derivatives
1	MGE_13	CHUV2995_01362	1268731	1268880	-	hypothetical protein	49	COG2801	X	Transposase InsO and inactivated derivatives
1	MGE_13	CHUV2995_01363	1268868	1269179	-	Transposase	103	COG2963	X	Transposase and inactivated derivatives
2	MGE_14	CHUV2995_01420	1324848	1325096	-	hypothetical protein	82	-	-	-
2	MGE_14	CHUV2995_01421	1325662	1325874	-	hypothetical protein	70	-	-	-
2	MGE_14	CHUV2995_01422	1325769	1328366	-	Type III restriction enzyme, res subunit	865	COG1061	L	Superfamily II DNA or RNA helicase
2	MGE_14	CHUV2995_01423	1328370	1330208	mboIIM_1	Modification methylase MboII	612	COG2189	L	Adenine specific DNA methylase Mod
2	MGE_14	CHUV2995_01424	1330322	1330888	-	hypothetical protein	188	-	-	-
2	MGE_14	CHUV2995_01425	1331071	1331784	-	hypothetical protein	237	-	-	-
2	MGE_14	CHUV2995_01426	1331896	1332102	-	hypothetical protein	68	-	-	-
2	MGE_15	CHUV2995_01787	1699084	1699944	-	Integrase core domain protein	286	COG2801	X	Transposase InsO and inactivated derivatives
2	MGE_15	CHUV2995_01788	1699932	1700093	-	hypothetical protein	53	COG2963	X	Transposase and inactivated derivatives
2	MGE_15	CHUV2995_01789	1700242	1700847	-	hypothetical protein	201	COG2141	R	Flavin-dependent oxidoreductase, luciferase family (includes alkanesulfonate monooxygenase SsuD and methylene tetrahydromethanopterin reductase)
2	MGE_15	CHUV2995_01790	1700968	1701117	-	hypothetical protein	49	-	-	-
2	MGE_15	CHUV2995_01791	1701722	1701874	-	hypothetical protein	50	COG2963	X	Transposase and inactivated derivatives
2	MGE_15	CHUV2995_01792	1702169	1702588	-	Integrase core domain protein	139	COG2963	X	Transposase and inactivated derivatives
2	MGE_15	CHUV2995_01793	1702534	1702782	-	Integrase core domain protein	82	COG2801	X	Transposase InsO and inactivated derivatives
2	MGE_15	CHUV2995_01794	1703228	1703428	-	hypothetical protein	66	-	-	-
2	MGE_15	CHUV2995_01795	1703490	1704839	-	Transposase, Mutator family	449	COG3328	X	Transposase (or an inactivated derivative)
1	MGE_16	CHUV2995_02134	2049823	2051454	uup	ABC transporter ATP-binding protein uup	543	COG0488	R	ATPase components of ABC transporters with duplicated ATPase domains
1	MGE_16	CHUV2995_02135	2051458	2051682	-	hypothetical protein	74	COG0346	Q	Catechol 2,3-dioxygenase or other lactoylglutathione lyase family enzyme
1	MGE_16	CHUV2995_02136	2051828	2052619	fadR	Fatty acid metabolism regulator protein	263	COG1309	K	DNA-binding transcriptional regulator, AcrR family
1	MGE_16	CHUV2995_02137	2052619	2054964	ppsA_1	Phosphoenolpyruvate synthase	781	-	-	-
1	MGE_16	CHUV2995_02138	2055049	2055237	-	hypothetical protein	62	-	-	-
1	MGE_16	CHUV2995_02139	2055257	2056111	cmdD	Chondramide synthase cmdD	284	COG3848	T	Phosphohistidine swiveling domain of PEP-utilizing enzymes
1	MGE_16	CHUV2995_02140	2056515	2057048	rimL	Ribosomal-protein-serine acetyltransferase	177	COG1670	O	Protein N-acetyltransferase, RimJ/RimL family
1	MGE_16	CHUV2995_02141	2056993	2057097	-	hypothetical protein	34	-	-	-
1	MGE_16	CHUV2995_02142	2057245	2057703	-	hypothetical protein	152	-	-	-
1	MGE_16	CHUV2995_02143	2057732	2058913	ynfM	Inner membrane transport protein YnfM	393	COG2814	G	Predicted arabinose efflux permease, MFS family
1	MGE_16	CHUV2995_02144	2059062	2059469	-	hypothetical protein	135	-	-	-
1	MGE_16	CHUV2995_02145	2059797	2060810	-	hypothetical protein	337	-	-	-
1	MGE_16	CHUV2995_02146	2060841	2063696	rapA	RNA polymerase-associated protein RapA	951	COG0553	L	Superfamily II DNA or RNA helicase, SNF2 family
1	MGE_16	CHUV2995_02147	2063698	2066673	-	Type III restriction enzyme, res subunit	991	COG3587	V	Restriction endonuclease
1	MGE_16	CHUV2995_02148	2066689	2068626	-	putative methyltransferase	645	COG2189	L	Adenine specific DNA methylase Mod
1	MGE_16	CHUV2995_02149	2069476	2069712	-	hypothetical protein	78	-	-	-
1	MGE_16	CHUV2995_02150	2069676	2070008	-	hypothetical protein	110	-	-	-
1	MGE_16	CHUV2995_02151	2070132	2070557	-	hypothetical protein	141	-	-	-
1	MGE_16	CHUV2995_02152	2070891	2070998	-	hypothetical protein	35	-	-	-
1	MGE_16	CHUV2995_02153	2071032	2071250	-	hypothetical protein	72	COG2801	X	Transposase InsO and inactivated derivatives
1	MGE_16	CHUV2995_02154	2071481	2071927	-	Integrase core domain protein	148	COG2801	X	Transposase InsO and inactivated derivatives
1	MGE_16	CHUV2995_02155	2071944	2072657	-	ParB-like nuclease domain protein	237	COG1475	D	Chromosome segregation protein Spo0J, contains ParB-like nuclease domain
1	MGE_16	CHUV2995_02156	2072629	2073603	metK_2	S-adenosylmethionine synthase	324	COG0192	H	S-adenosylmethionine synthetase
1	MGE_16	CHUV2995_02157	2073649	2074131	-	Transposase	160	COG2963	X	Transposase and inactivated derivatives
1	MGE_16	CHUV2995_02158	2074197	2074991	-	Integrase core domain protein	264	COG2801	X	Transposase InsO and inactivated derivatives
1	MGE_16	CHUV2995_02159	2075018	2075266	metK_3	S-adenosylmethionine synthase	82	COG0192	H	S-adenosylmethionine synthetase
1	MGE_16	CHUV2995_02160	2075382	2075954	-	hypothetical protein	190	-	-	-
1	MGE_16	CHUV2995_02161	2076214	2076591	-	HNH endonuclease	125	COG1403	V	5-methylcytosine-specific restriction endonuclease McrA
1	MGE_16	CHUV2995_02162	2076799	2077119	-	hypothetical protein	106	-	-	-
1	MGE_16	CHUV2995_02163	2077176	2077787	-	hypothetical protein	203	COG3591	E	V8-like Glu-specific endopeptidase
1	MGE_16	CHUV2995_02164	2077769	2078248	-	hypothetical protein	159	COG3591	E	V8-like Glu-specific endopeptidase
1	MGE_16	CHUV2995_02165	2078376	2078771	-	hypothetical protein	131	-	-	-
1	MGE_16	CHUV2995_02166	2078832	2079704	-	hypothetical protein	290	COG0553	L	Superfamily II DNA or RNA helicase, SNF2 family
1	MGE_16	CHUV2995_02167	2080211	2080504	-	hypothetical protein	97	-	-	-
1	MGE_16	CHUV2995_02168	2080528	2080974	-	Integrase core domain protein	148	COG2801	X	Transposase InsO and inactivated derivatives
1	MGE_16	CHUV2995_02169	2081205	2081369	-	hypothetical protein	54	COG2801	X	Transposase InsO and inactivated derivatives
1	MGE_16	CHUV2995_02170	2081422	2081562	-	hypothetical protein	46	-	-	-
1	MGE_16	CHUV2995_02171	2081559	2081723	-	hypothetical protein	54	-	-	-
1	MGE_16	CHUV2995_02172	2081907	2083355	pucR	Purine catabolism regulatory protein	482	COG2508	K	DNA-binding transcriptional regulator, PucR family
1	MGE_16	CHUV2995_02173	2083472	2084785	puuE	4-aminobutyrate aminotransferase PuuE	437	COG0160	E	4-aminobutyrate aminotransferase or related aminotransferase
1	MGE_16	CHUV2995_02174	2084786	2086219	gabD_3	Succinate-semialdehyde dehydrogenase [NADP(+)]	477	COG1012	C	Acyl-CoA reductase or other NAD-dependent aldehyde dehydrogenase
1	MGE_16	CHUV2995_02175	2086252	2087472	tyrP	Tyrosine-specific transport protein	406	COG0814	E	Amino acid permease
1	MGE_16	CHUV2995_02176	2087757	2089130	gabD1_1	Succinate-semialdehyde dehydrogenase [NADP(+)] 1	457	COG1012	C	Acyl-CoA reductase or other NAD-dependent aldehyde dehydrogenase
1	MGE_16	CHUV2995_02177	2089140	2090738	puuP	Putrescine importer PuuP	532	COG0531	E	Amino acid transporter
1	MGE_16	CHUV2995_02178	2090770	2091642	-	Universal stress protein family protein	290	COG0589	T	Nucleotide-binding universal stress protein, UspA family
1	MGE_16	CHUV2995_02179	2091645	2093111	puo	Putrescine oxidase	488	COG1231	E	Monoamine oxidase
1	MGE_16	CHUV2995_02180	2093219	2093884	tetR_3	Tetracycline repressor protein class E	221	COG1309	K	DNA-binding transcriptional regulator, AcrR family
1	MGE_16	CHUV2995_02181	2093958	2094674	-	helix-turn-helix protein	238	-	-	-
1	MGE_16	CHUV2995_02182	2094667	2095446	-	hypothetical protein	259	COG3177	K	Fic family protein
1	MGE_16	CHUV2995_02183	2095717	2095878	-	hypothetical protein	53	-	-	-
1	MGE_16	CHUV2995_02184	2095954	2096112	-	hypothetical protein	52	-	-	-
1	MGE_16	CHUV2995_02185	2096115	2098895	-	hypothetical protein	926	COG1002	V	Type II restriction/modification system, DNA methylase subunit YeeA
1	MGE_16	CHUV2995_02186	2098898	2099131	-	hypothetical protein	77	-	-	-
1	MGE_16	CHUV2995_02187	2099095	2099583	-	hypothetical protein	162	COG1715	V	Restriction endonuclease Mrr
1	MGE_16	CHUV2995_02188	2099681	2099950	-	hypothetical protein	89	COG2963	X	Transposase and inactivated derivatives
1	MGE_16	CHUV2995_02189	2100012	2100365	-	hypothetical protein	117	COG2801	X	Transposase InsO and inactivated derivatives
1	MGE_16	CHUV2995_02190	2100420	2100782	-	Integrase core domain protein	120	COG2801	X	Transposase InsO and inactivated derivatives
1	MGE_16	CHUV2995_02191	2100991	2102052	yfiY_3	putative siderophore-binding lipoprotein YfiY precursor	353	COG0614	P	ABC-type Fe3+-hydroxamate transport system, periplasmic component
1	MGE_16	CHUV2995_02192	2102055	2103071	yfiZ_2	putative siderophore transport system permease protein YfiZ precursor	338	COG0609	P	ABC-type Fe3+-siderophore transport system, permease component
1	MGE_16	CHUV2995_02193	2103068	2104084	fepG_3	Ferric enterobactin transport system permease protein FepG	338	COG0609	P	ABC-type Fe3+-siderophore transport system, permease component
1	MGE_16	CHUV2995_02194	2104116	2104928	yusV_5	putative siderophore transport system ATP-binding protein YusV	270	COG1120	H	ABC-type cobalamin/Fe3+-siderophores transport system, ATPase component
1	MGE_16	CHUV2995_02195	2104925	2105872	viuB_1	Vibriobactin utilization protein ViuB	315	COG2375	P	NADPH-dependent ferric siderophore reductase, contains FAD-binding and SIP domains
1	MGE_16	CHUV2995_02196	2105996	2106208	-	hypothetical protein	70	-	-	-
1	MGE_16	CHUV2995_02197	2106213	2106710	-	hypothetical protein	165	COG1434	R	Uncharacterized SAM-binding protein YcdF, DUF218 family
1	MGE_16	CHUV2995_02198	2106688	2106870	-	hypothetical protein	60	COG1434	R	Uncharacterized SAM-binding protein YcdF, DUF218 family
1	MGE_16	CHUV2995_02199	2106874	2107929	soj_2	Sporulation initiation inhibitor protein Soj	351	COG1192	N	Cellulose biosynthesis protein BcsQ
1	MGE_16	CHUV2995_02200	2108038	2108418	-	hypothetical protein	126	-	-	-
1	MGE_16	CHUV2995_02201	2108760	2109446	-	hypothetical protein	228	-	-	-
1	MGE_16	CHUV2995_02202	2109481	2109630	-	hypothetical protein	49	-	-	-
1	MGE_16	CHUV2995_02203	2109590	2110279	-	hypothetical protein	229	-	-	-
1	MGE_16	CHUV2995_02204	2110279	2110722	mgs	Alpha-monoglucosyldiacylglycerol synthase	147	COG0438	M	Glycosyltransferase involved in cell wall bisynthesis
1	MGE_16	CHUV2995_02205	2110915	2113761	-	putative FAD-linked oxidoreductase	948	COG0277	C	FAD/FMN-containing dehydrogenase
1	MGE_16	CHUV2995_02206	2113827	2114528	ydfH_2	putative HTH-type transcriptional regulator YdfH	233	COG1802	K	DNA-binding transcriptional regulator, GntR family
1	MGE_16	CHUV2995_02207	2114502	2114741	-	hypothetical protein	79	-	-	-
1	MGE_16	CHUV2995_02208	2114751	2116103	siaT	Sialic acid TRAP transporter permease protein SiaT	450	COG1593	G	TRAP-type C4-dicarboxylate transport system, large permease component
1	MGE_16	CHUV2995_02209	2116212	2116811	fhuC_2	Iron(3+)-hydroxamate import ATP-binding protein FhuC	199	COG1120	H	ABC-type cobalamin/Fe3+-siderophores transport system, ATPase component
1	MGE_16	CHUV2995_02210	2116914	2117228	hmuU_3	Hemin transport system permease protein HmuU	104	COG0609	P	ABC-type Fe3+-siderophore transport system, permease component
1	MGE_16	CHUV2995_02211	2117561	2117761	-	putative ABC transporter permease protein	66	COG0609	P	ABC-type Fe3+-siderophore transport system, permease component
1	MGE_16	CHUV2995_02212	2117963	2118433	-	Periplasmic binding protein	156	COG0614	P	ABC-type Fe3+-hydroxamate transport system, periplasmic component
1	MGE_16	CHUV2995_02213	2118466	2118828	-	hypothetical protein	120	COG0614	P	ABC-type Fe3+-hydroxamate transport system, periplasmic component
1	MGE_16	CHUV2995_02214	2118919	2119050	-	hypothetical protein	43	-	-	-
1	MGE_16	CHUV2995_02215	2119063	2119830	-	hypothetical protein	255	COG2890	J	Methylase of polypeptide chain release factors
1	MGE_16	CHUV2995_02216	2119984	2121507	qacA	Antiseptic resistance protein	507	COG0477	R	MFS family permease
1	MGE_16	CHUV2995_02217	2121592	2122134	ttgW	putative HTH-type transcriptional regulator TtgW	180	COG1309	K	DNA-binding transcriptional regulator, AcrR family
1	MGE_16	CHUV2995_02218	2122143	2122970	znuB	High-affinity zinc uptake system membrane protein ZnuB	275	COG1108	P	ABC-type Mn2+/Zn2+ transport system, permease component
1	MGE_16	CHUV2995_02219	2122951	2123637	znuC_2	High-affinity zinc uptake system ATP-binding protein ZnuC	228	COG1121	P	ABC-type Mn2+/Zn2+ transport system, ATPase component
1	MGE_16	CHUV2995_02220	2123634	2124959	znuA	High-affinity zinc uptake system binding-protein ZnuA precursor	441	COG0803	P	ABC-type Zn uptake system ZnuABC, Zn-binding component ZnuA
1	MGE_16	CHUV2995_02221	2125054	2125710	-	zinc/cadmium-binding protein	218	COG3443	P	Periplasmic Zn/Cd-binding protein ZinT
1	MGE_16	CHUV2995_02222	2125936	2126229	-	hypothetical protein	97	-	-	-
1	MGE_16	CHUV2995_02223	2126328	2126543	-	hypothetical protein	71	-	-	-
1	MGE_16	CHUV2995_02224	2126442	2128289	lepA	Elongation factor 4	615	COG0481	J	Translation elongation factor EF-4, membrane-bound GTPase
1	MGE_16	CHUV2995_02225	2128573	2128848	-	hypothetical protein	91	-	-	-
1	MGE_16	CHUV2995_02226	2128848	2129459	-	hypothetical protein	203	COG1289	S	Uncharacterized membrane protein YccC
1	MGE_16	CHUV2995_02227	2129437	2129628	-	hypothetical protein	63	-	-	-
0	MGE_17	CHUV2995_02273	2172286	2173125	-	Recombinase	279	COG1961	L	Site-specific DNA recombinase related to the DNA invertase Pin
0	MGE_17	CHUV2995_02274	2173085	2173840	tnpR_2	Transposon Tn3 resolvase	251	COG1961	L	Site-specific DNA recombinase related to the DNA invertase Pin
0	MGE_17	CHUV2995_02275	2173845	2175083	tnpR_3	Transposon Tn3 resolvase	412	COG1961	L	Site-specific DNA recombinase related to the DNA invertase Pin
0	MGE_17	CHUV2995_02276	2175163	2175345	-	hypothetical protein	60	-	-	-
0	MGE_17	CHUV2995_02277	2175390	2175842	-	hypothetical protein	150	-	-	-
0	MGE_17	CHUV2995_02278	2175945	2176877	cwhA	N-acetylmuramoyl-L-alanine amidase A	310	COG3023	M	N-acetyl-anhydromuramyl-L-alanine amidase AmpD
0	MGE_17	CHUV2995_02279	2176874	2177434	-	Holin family protein	186	COG4824	X	Phage-related holin (Lysis protein)
0	MGE_17	CHUV2995_02280	2177458	2177700	-	hypothetical protein	80	-	-	-
0	MGE_17	CHUV2995_02281	2177886	2178197	-	Transposase	103	COG2963	X	Transposase and inactivated derivatives
0	MGE_17	CHUV2995_02282	2178185	2179045	-	Integrase core domain protein	286	COG2801	X	Transposase InsO and inactivated derivatives
0	MGE_17	CHUV2995_02283	2179106	2179531	-	hypothetical protein	141	-	-	-
0	MGE_17	CHUV2995_02284	2179528	2180325	-	Phage antirepressor protein KilAC domain protein	265	COG3645	X	Phage antirepressor protein YoqD, KilAC domain
0	MGE_17	CHUV2995_02285	2180678	2181655	-	Abi-like protein	325	COG4823	V	Abortive infection bacteriophage resistance protein
0	MGE_17	CHUV2995_02286	2181652	2183601	polA_3	DNA polymerase I, thermostable	649	COG0749	L	DNA polymerase I - 3'-5' exonuclease and polymerase domains
0	MGE_17	CHUV2995_02287	2183686	2184234	-	hypothetical protein	182	-	-	-
0	MGE_17	CHUV2995_02288	2184253	2185383	-	PD-(D/E)XK nuclease superfamily protein	376	COG2887	L	RecB family exonuclease
0	MGE_17	CHUV2995_02289	2185376	2185789	-	hypothetical protein	137	-	-	-
0	MGE_17	CHUV2995_02290	2185786	2186064	-	hypothetical protein	92	-	-	-
0	MGE_17	CHUV2995_02291	2186100	2186687	-	hypothetical protein	195	-	-	-
0	MGE_17	CHUV2995_02292	2186951	2187097	-	hypothetical protein	48	-	-	-
0	MGE_17	CHUV2995_02293	2187285	2188316	-	hypothetical protein	343	-	-	-
0	MGE_17	CHUV2995_02294	2188352	2188735	-	hypothetical protein	127	-	-	-
0	MGE_17	CHUV2995_02295	2188732	2190558	-	hypothetical protein	608	COG1196	D	Chromosome segregation ATPase
0	MGE_17	CHUV2995_02296	2190551	2190781	-	hypothetical protein	76	COG3655	K	DNA-binding transcriptional regulator, XRE family
0	MGE_17	CHUV2995_02297	2190839	2191033	-	hypothetical protein	64	-	-	-
0	MGE_17	CHUV2995_02298	2191642	2192928	-	2-acyl-glycerophospho-ethanolamine acyltransferase	428	COG0477	R	MFS family permease
0	MGE_17	CHUV2995_02299	2192909	2193967	-	hypothetical protein	352	-	-	-
0	MGE_17	CHUV2995_02300	2193960	2194985	-	hypothetical protein	341	-	-	-
0	MGE_17	CHUV2995_02301	2194975	2196423	azr	FMN-dependent NADPH-azoreductase	482	-	-	-
0	MGE_17	CHUV2995_02302	2196416	2197522	patA	Putative N-acetyl-LL-diaminopimelate aminotransferase	368	COG0436	E	Aspartate/methionine/tyrosine aminotransferase
0	MGE_17	CHUV2995_02303	2197519	2198226	-	hypothetical protein	235	-	-	-
0	MGE_17	CHUV2995_02304	2198229	2198567	-	NADPH-dependent FMN reductase	112	-	-	-
0	MGE_17	CHUV2995_02305	2198543	2198815	-	hypothetical protein	90	-	-	-
0	MGE_17	CHUV2995_02306	2198815	2199612	-	Tetratricopeptide repeat protein	265	-	-	-
0	MGE_17	CHUV2995_02307	2199680	2200627	-	hypothetical protein	315	-	-	-
0	MGE_17	CHUV2995_02308	2200709	2200840	-	hypothetical protein	43	-	-	-
0	MGE_17	CHUV2995_02309	2200888	2201496	-	hypothetical protein	202	-	-	-
1	MGE_18	CHUV2995_02351	2242571	2243095	mrr	Mrr restriction system protein	174	COG1715	V	Restriction endonuclease Mrr
1	MGE_18	CHUV2995_02352	2243229	2243381	-	hypothetical protein	50	COG2963	X	Transposase and inactivated derivatives
1	MGE_18	CHUV2995_02353	2243676	2244095	-	Integrase core domain protein	139	COG2963	X	Transposase and inactivated derivatives
1	MGE_18	CHUV2995_02354	2244237	2244470	-	hypothetical protein	77	COG2963	X	Transposase and inactivated derivatives
1	MGE_18	CHUV2995_02355	2244953	2245747	-	Integrase core domain protein	264	COG2801	X	Transposase InsO and inactivated derivatives
1	MGE_18	CHUV2995_02356	2245813	2246295	-	Transposase	160	COG2963	X	Transposase and inactivated derivatives
1	MGE_18	CHUV2995_02357	2246453	2246650	-	hypothetical protein	65	COG2801	X	Transposase InsO and inactivated derivatives
1	MGE_18	CHUV2995_02358	2246715	2248064	-	Transposase, Mutator family	449	COG3328	X	Transposase (or an inactivated derivative)
1	MGE_18	CHUV2995_02359	2248095	2248493	-	Integrase core domain protein	132	COG2801	X	Transposase InsO and inactivated derivatives
1	MGE_18	CHUV2995_02360	2248614	2248763	-	hypothetical protein	49	COG2801	X	Transposase InsO and inactivated derivatives
1	MGE_18	CHUV2995_02361	2248751	2249062	-	Transposase	103	COG2963	X	Transposase and inactivated derivatives
1	MGE_18	CHUV2995_02362	2249598	2250533	-	hypothetical protein	311	COG2311	S	Uncharacterized membrane protein YeiB
1	MGE_18	CHUV2995_02363	2250523	2251572	-	Trypsin	349	COG3591	E	V8-like Glu-specific endopeptidase
1	MGE_18	CHUV2995_02364	2251744	2252001	-	hypothetical protein	85	COG2856	E	Zn-dependent peptidase ImmA, M78 family
1	MGE_18	CHUV2995_02365	2252204	2252629	-	hypothetical protein	141	-	-	-
1	MGE_18	CHUV2995_02366	2252675	2253004	-	hypothetical protein	109	-	-	-
0	MGE_19	CHUV2995_02404	2283749	2284024	-	Transposase, Mutator family	91	COG3328	X	Transposase (or an inactivated derivative)
0	MGE_19	CHUV2995_02405	2284110	2284532	-	Transposase, Mutator family	140	COG3328	X	Transposase (or an inactivated derivative)
0	MGE_19	CHUV2995_02406	2285085	2285522	-	hypothetical protein	145	COG5492	R	Uncharacterized conserved protein YjdB, contains Ig-like domain
0	MGE_19	CHUV2995_02407	2285557	2285919	-	hypothetical protein	120	-	-	-
0	MGE_19	CHUV2995_02408	2285916	2286155	-	hypothetical protein	79	-	-	-
0	MGE_19	CHUV2995_02409	2286161	2286337	-	hypothetical protein	58	-	-	-
0	MGE_19	CHUV2995_02410	2286341	2286685	-	hypothetical protein	114	-	-	-
0	MGE_19	CHUV2995_02411	2286679	2287059	-	hypothetical protein	126	-	-	-
0	MGE_19	CHUV2995_02412	2287063	2287968	-	hypothetical protein	301	-	-	-
0	MGE_19	CHUV2995_02413	2287989	2288360	-	hypothetical protein	123	-	-	-
0	MGE_19	CHUV2995_02414	2288382	2288933	-	hypothetical protein	183	-	-	-
0	MGE_19	CHUV2995_02415	2289137	2290486	-	Transposase, Mutator family	449	COG3328	X	Transposase (or an inactivated derivative)
0	MGE_19	CHUV2995_02416	2290615	2290953	-	hypothetical protein	112	-	-	-
0	MGE_19	CHUV2995_02417	2290937	2292184	-	hypothetical protein	415	-	-	-
0	MGE_19	CHUV2995_02418	2292205	2293593	-	Phage portal protein, SPP1 Gp6-like	462	-	-	-
0	MGE_19	CHUV2995_02419	2293691	2293816	-	hypothetical protein	41	-	-	-
0	MGE_19	CHUV2995_02420	2293775	2295124	-	Transposase, Mutator family	449	COG3328	X	Transposase (or an inactivated derivative)
2	MGE_20	CHUV2995_02587	2454955	2455104	-	hypothetical protein	49	-	-	-
2	MGE_20	CHUV2995_02588	2456006	2456428	-	hypothetical protein	140	COG3464	X	Transposase
2	MGE_20	CHUV2995_02589	2456815	2457000	-	hypothetical protein	61	-	-	-
2	MGE_20	CHUV2995_02590	2457055	2457228	-	hypothetical protein	57	-	-	-
2	MGE_20	CHUV2995_02591	2457603	2459144	-	Transposase DDE domain protein	513	COG5421	X	Transposase
2	MGE_20	CHUV2995_02592	2459413	2460564	oppF_3	Oligopeptide transport ATP-binding protein OppF	383	COG4172	Q	ABC-type microcin C transport system, duplicated ATPase component YejF
2	MGE_20	CHUV2995_02593	2460561	2460806	fbpC_2	Fe(3+) ions import ATP-binding protein FbpC	81	COG4172	Q	ABC-type microcin C transport system, duplicated ATPase component YejF
2	MGE_20	CHUV2995_02594	2460796	2461626	oppC_2	Oligopeptide transport system permease protein OppC	276	COG1173	P	ABC-type dipeptide/oligopeptide/nickel transport system, permease component
2	MGE_20	CHUV2995_02595	2461623	2462564	nikB_2	Nickel transport system permease protein NikB	313	COG0601	P	ABC-type dipeptide/oligopeptide/nickel transport system, permease component
2	MGE_20	CHUV2995_02596	2462566	2464101	ddpA_1	putative D,D-dipeptide-binding periplasmic protein DdpA precursor	511	COG0747	E	ABC-type transport system, periplasmic component
2	MGE_20	CHUV2995_02597	2464484	2466139	norM	Multidrug resistance protein NorM	551	COG0534	V	Na+-driven multidrug efflux pump
2	MGE_20	CHUV2995_02598	2466358	2466510	-	hypothetical protein	50	-	-	-
2	MGE_20	CHUV2995_02599	2466510	2467112	sigH_2	ECF RNA polymerase sigma factor SigH	200	COG1595	K	DNA-directed RNA polymerase specialized sigma subunit, sigma24 family
2	MGE_20	CHUV2995_02600	2467149	2467484	ybaK_2	Cys-tRNA(Pro)/Cys-tRNA(Cys) deacylase YbaK	111	COG2606	J	Cys-tRNA(Pro) deacylase, prolyl-tRNA editing enzyme YbaK/EbsC
2	MGE_20	CHUV2995_02601	2467503	2467697	-	Transposase	64	COG2963	X	Transposase and inactivated derivatives
2	MGE_21	CHUV2995_02611	2477238	2478587	-	Transposase, Mutator family	449	COG3328	X	Transposase (or an inactivated derivative)
2	MGE_21	CHUV2995_02612	2478538	2479011	-	Transposase, Mutator family	157	COG3328	X	Transposase (or an inactivated derivative)
2	MGE_21	CHUV2995_02613	2479027	2479212	-	Transposase, Mutator family	61	COG3328	X	Transposase (or an inactivated derivative)
2	MGE_21	CHUV2995_02614	2479260	2479499	-	Transposase, Mutator family	79	COG3328	X	Transposase (or an inactivated derivative)
2	MGE_21	CHUV2995_02615	2479438	2479686	-	hypothetical protein	82	-	-	-
2	MGE_21	CHUV2995_02616	2479718	2480119	-	hypothetical protein	133	-	-	-
2	MGE_21	CHUV2995_02617	2480150	2481337	nemA	N-ethylmaleimide reductase	395	COG1902	C	2,4-dienoyl-CoA reductase or related NADH-dependent reductase, Old Yellow Enzyme (OYE) family
2	MGE_21	CHUV2995_02618	2481386	2482765	-	Putative ATPase subunit of terminase (gpP-like)	459	COG2801	X	Transposase InsO and inactivated derivatives
2	MGE_21	CHUV2995_02619	2482886	2483002	-	hypothetical protein	38	-	-	-
2	MGE_21	CHUV2995_02620	2483261	2483509	-	hypothetical protein	82	-	-	-
2	MGE_21	CHUV2995_02621	2483448	2483687	-	Transposase, Mutator family	79	COG3328	X	Transposase (or an inactivated derivative)
2	MGE_21	CHUV2995_02622	2483735	2483920	-	Transposase, Mutator family	61	COG3328	X	Transposase (or an inactivated derivative)
2	MGE_21	CHUV2995_02623	2483936	2484358	-	Transposase, Mutator family	140	COG3328	X	Transposase (or an inactivated derivative)
2	MGE_21	CHUV2995_02624	2484339	2484626	-	hypothetical protein	95	COG3328	X	Transposase (or an inactivated derivative)
2	MGE_21	CHUV2995_02625	2484577	2485926	-	Transposase, Mutator family	449	COG3328	X	Transposase (or an inactivated derivative)
2	MGE_21	CHUV2995_02626	2486853	2486999	-	hypothetical protein	48	COG2801	X	Transposase InsO and inactivated derivatives
2	MGE_21	CHUV2995_02627	2486996	2487295	-	Integrase core domain protein	99	COG2801	X	Transposase InsO and inactivated derivatives
2	MGE_21	CHUV2995_02628	2487383	2487619	-	hypothetical protein	78	COG2801	X	Transposase InsO and inactivated derivatives
2	MGE_21	CHUV2995_02629	2487673	2487990	-	hypothetical protein	105	-	-	-
2	MGE_21	CHUV2995_02630	2488193	2488480	-	hypothetical protein	95	COG3636	X	DNA-binding prophage protein
2	MGE_21	CHUV2995_02631	2488477	2488794	-	hypothetical protein	105	COG3657	V	Putative component of the toxin-antitoxin plasmid stabilization module
2	MGE_21	CHUV2995_02632	2488841	2489497	smc_3	Chromosome partition protein Smc	218	COG5412	X	Phage-related protein
2	MGE_21	CHUV2995_02633	2489522	2489671	-	hypothetical protein	49	COG2963	X	Transposase and inactivated derivatives
2	MGE_21	CHUV2995_02634	2489833	2490372	-	Integrase core domain protein	179	COG2963	X	Transposase and inactivated derivatives
2	MGE_21	CHUV2995_02635	2490475	2490744	-	hypothetical protein	89	COG2963	X	Transposase and inactivated derivatives
1	MGE_22	CHUV2995_02666	2518873	2519724	mhpB	2,3-dihydroxyphenylpropionate/2, 3-dihydroxicinnamic acid 1,2-dioxygenase	283	COG3384	Q	Aromatic ring-opening dioxygenase, catalytic subunit, LigB family
1	MGE_22	CHUV2995_02667	2519928	2520701	mhpD	2-keto-4-pentenoate hydratase	257	COG3971	Q	2-keto-4-pentenoate hydratase
1	MGE_22	CHUV2995_02668	2520712	2521635	mhpF	Acetaldehyde dehydrogenase	307	COG4569	Q	Acetaldehyde dehydrogenase (acetylating)
1	MGE_22	CHUV2995_02669	2521649	2522662	-	4-hydroxy-2-oxovalerate aldolase	337	COG0119	E	Isopropylmalate/homocitrate/citramalate synthases
1	MGE_22	CHUV2995_02670	2522663	2523448	kdgR	Transcriptional regulator KdgR	261	COG1414	K	DNA-binding transcriptional regulator, IclR family
1	MGE_22	CHUV2995_02671	2523551	2524405	xylF	2-hydroxymuconate semialdehyde hydrolase	284	COG2267	I	Lysophospholipase, alpha-beta hydrolase superfamily
1	MGE_22	CHUV2995_02672	2524712	2526052	hcaE	3-phenylpropionate/cinnamic acid dioxygenase subunit alpha	446	COG4638	R	Phenylpropionate dioxygenase or related ring-hydroxylating dioxygenase, large terminal subunit
1	MGE_22	CHUV2995_02673	2526085	2526429	hcaC	3-phenylpropionate/cinnamic acid dioxygenase ferredoxin subunit	114	COG2146	Q	Ferredoxin subunit of nitrite reductase or a ring-hydroxylating dioxygenase
1	MGE_22	CHUV2995_02674	2526442	2527650	bedA	Benzene 1,2-dioxygenase system ferredoxin--NAD(+) reductase subunit	402	COG0446	I	NADPH-dependent 2,4-dienoyl-CoA reductase, sulfur reductase, or a related oxidoreductase
1	MGE_22	CHUV2995_02675	2527656	2528216	bphE	Biphenyl dioxygenase subunit beta	186	COG5517	Q	3-phenylpropionate/cinnamic acid dioxygenase, small subunit
1	MGE_22	CHUV2995_02676	2528230	2529048	bphB	Cis-2,3-dihydrobiphenyl-2,3-diol dehydrogenase	272	COG1028	R	NAD(P)-dependent dehydrogenase, short-chain alcohol dehydrogenase family
1	MGE_22	CHUV2995_02677	2529045	2530658	lcfB_2	Long-chain-fatty-acid--CoA ligase	537	COG0318	Q	Acyl-CoA synthetase (AMP-forming)/AMP-acid ligase II
1	MGE_22	CHUV2995_02678	2530661	2530975	-	hypothetical protein	104	-	-	-
2	MGE_23	CHUV2995_02693	2540926	2542275	-	Transposase, Mutator family	449	COG3328	X	Transposase (or an inactivated derivative)
2	MGE_23	CHUV2995_02694	2542695	2542922	-	hypothetical protein	75	-	-	-
2	MGE_23	CHUV2995_02695	2543018	2543260	-	hypothetical protein	80	-	-	-
2	MGE_23	CHUV2995_02696	2543279	2543500	-	hypothetical protein	73	-	-	-
2	MGE_23	CHUV2995_02697	2543757	2543885	-	hypothetical protein	42	-	-	-
2	MGE_23	CHUV2995_02698	2544056	2544667	-	Transposase	203	COG3547	X	Transposase
2	MGE_23	CHUV2995_02699	2545118	2545540	-	Integrase core domain protein	140	COG2801	X	Transposase InsO and inactivated derivatives
2	MGE_23	CHUV2995_02700	2545598	2546011	-	hypothetical protein	137	COG2801	X	Transposase InsO and inactivated derivatives
0	MGE_24	CHUV2995_02762	2615635	2616225	-	hypothetical protein	196	-	-	-
0	MGE_24	CHUV2995_02763	2616239	2616985	-	ABC-2 family transporter protein	248	-	-	-
0	MGE_24	CHUV2995_02764	2616972	2617697	skfE	SkfA peptide export ATP-binding protein SkfE	241	COG1131	V	ABC-type multidrug transport system, ATPase component
0	MGE_24	CHUV2995_02765	2617700	2617882	-	hypothetical protein	60	-	-	-
0	MGE_24	CHUV2995_02766	2617975	2618133	-	hypothetical protein	52	-	-	-
0	MGE_24	CHUV2995_02767	2618166	2618333	-	hypothetical protein	55	-	-	-
0	MGE_24	CHUV2995_02768	2618345	2619514	-	Iron-containing alcohol dehydrogenase	389	COG1454	C	Alcohol dehydrogenase, class IV
0	MGE_24	CHUV2995_02769	2619501	2620802	argD_2	Acetylornithine aminotransferase	433	COG0161	H	Adenosylmethionine-8-amino-7-oxononanoate aminotransferase
0	MGE_24	CHUV2995_02770	2620806	2621816	-	hypothetical protein	336	-	-	-
0	MGE_24	CHUV2995_02771	2621913	2622224	-	Transposase	103	COG2963	X	Transposase and inactivated derivatives
0	MGE_24	CHUV2995_02772	2622212	2623072	-	Integrase core domain protein	286	COG2801	X	Transposase InsO and inactivated derivatives
0	MGE_24	CHUV2995_02773	2623319	2624935	polA_4	DNA polymerase I, thermostable	538	COG0749	L	DNA polymerase I - 3'-5' exonuclease and polymerase domains
0	MGE_24	CHUV2995_02774	2625031	2626008	gshB	Glutathione synthetase	325	COG0189	J	Glutathione synthase/RimK-type ligase, ATP-grasp superfamily
0	MGE_24	CHUV2995_02775	2626005	2627144	bacD	Alanine-anticapsin ligase BacD	379	COG0439	I	Biotin carboxylase
0	MGE_24	CHUV2995_02776	2627149	2628309	mdtH_2	Multidrug resistance protein MdtH	386	COG2814	G	Predicted arabinose efflux permease, MFS family
0	MGE_24	CHUV2995_02777	2628302	2629465	-	argininosuccinate lyase	387	COG2232	R	Predicted ATP-dependent carboligase, ATP-grasp superfamily
0	MGE_24	CHUV2995_02778	2629458	2630507	sbnA	putative siderophore biosynthesis protein SbnA	349	COG0031	E	Cysteine synthase
0	MGE_24	CHUV2995_02779	2630494	2631363	-	mevalonate kinase	289	COG4542	Q	Protein involved in propanediol utilization, and related proteins (includes coumermycin biosynthetic...
0	MGE_24	CHUV2995_02780	2631373	2631471	-	hypothetical protein	32	-	-	-
0	MGE_24	CHUV2995_02781	2632218	2632394	-	hypothetical protein	58	COG3645	X	Phage antirepressor protein YoqD, KilAC domain
0	MGE_24	CHUV2995_02782	2632351	2632971	-	hypothetical protein	206	-	-	-
0	MGE_24	CHUV2995_02783	2633013	2633444	-	hypothetical protein	143	-	-	-
0	MGE_24	CHUV2995_02784	2633441	2635699	-	hypothetical protein	752	COG3378	X	Phage- or plasmid-associated DNA primase
0	MGE_24	CHUV2995_02785	2635719	2636096	-	hypothetical protein	125	-	-	-
0	MGE_24	CHUV2995_02786	2636065	2636925	-	Integrase core domain protein	286	COG2801	X	Transposase InsO and inactivated derivatives
0	MGE_24	CHUV2995_02787	2636913	2637074	-	hypothetical protein	53	COG2963	X	Transposase and inactivated derivatives
0	MGE_24	CHUV2995_02788	2637105	2637224	-	Transposase	39	-	-	-
0	MGE_24	CHUV2995_02789	2637190	2638161	-	hypothetical protein	323	-	-	-
0	MGE_24	CHUV2995_02790	2638216	2639517	-	Phage portal protein	433	COG4695	X	Phage portal protein BeeE
0	MGE_24	CHUV2995_02791	2639514	2640293	clpP1_2	ATP-dependent Clp protease proteolytic subunit 1	259	COG0740	O	ATP-dependent protease ClpP, protease subunit
0	MGE_24	CHUV2995_02792	2640315	2641544	-	Phage capsid family protein	409	COG4653	X	Predicted phage phi-C31 gp36 major capsid-like protein
0	MGE_24	CHUV2995_02793	2641574	2641891	-	Phage gp6-like head-tail connector protein	105	-	-	-
0	MGE_24	CHUV2995_02794	2641908	2642252	-	Phage head-tail joining protein	114	COG5614	X	Bacteriophage head-tail adaptor
1	MGE_24	CHUV2995_02795	2642252	2642497	-	hypothetical protein	81	-	-	-
1	MGE_24	CHUV2995_02796	2642481	2642672	-	hypothetical protein	63	-	-	-
1	MGE_24	CHUV2995_02797	2642669	2643013	-	hypothetical protein	114	-	-	-
1	MGE_24	CHUV2995_02798	2643032	2643640	-	hypothetical protein	202	COG5492	R	Uncharacterized conserved protein YjdB, contains Ig-like domain
1	MGE_24	CHUV2995_02799	2643652	2644053	-	hypothetical protein	133	-	-	-
1	MGE_24	CHUV2995_02800	2644388	2644576	-	hypothetical protein	62	-	-	-
1	MGE_24	CHUV2995_02801	2644573	2645508	-	Abi-like protein	311	COG4823	V	Abortive infection bacteriophage resistance protein
1	MGE_24	CHUV2995_02802	2645873	2646802	smc_4	Chromosome partition protein Smc	309	COG5412	X	Phage-related protein
1	MGE_24	CHUV2995_02803	2646860	2646979	-	Transposase	39	-	-	-
1	MGE_24	CHUV2995_02804	2647010	2647171	-	hypothetical protein	53	COG2963	X	Transposase and inactivated derivatives
1	MGE_24	CHUV2995_02805	2647159	2648019	-	Integrase core domain protein	286	COG2801	X	Transposase InsO and inactivated derivatives
1	MGE_24	CHUV2995_02806	2648016	2648303	-	hypothetical protein	95	-	-	-
1	MGE_24	CHUV2995_02807	2648601	2649116	-	hypothetical protein	171	COG4283	S	Uncharacterized protein
1	MGE_24	CHUV2995_02808	2649113	2650150	-	Recombinase	345	COG1961	L	Site-specific DNA recombinase related to the DNA invertase Pin
1	MGE_24	CHUV2995_02809	2650327	2650644	-	hypothetical protein	105	COG2963	X	Transposase and inactivated derivatives
1	MGE_24	CHUV2995_02810	2650714	2651382	-	Integrase core domain protein	222	COG2801	X	Transposase InsO and inactivated derivatives
1	MGE_24	CHUV2995_02811	2651560	2651775	-	hypothetical protein	71	-	-	-
1	MGE_24	CHUV2995_02812	2651775	2652125	-	hypothetical protein	116	COG1426	D	Cytoskeletal protein RodZ, contains Xre-like HTH and DUF4115 domains
1	MGE_24	CHUV2995_02813	2652241	2655228	hsdR_3	Type I restriction enzyme EcoR124II R protein	995	COG0610	V	Type I site-specific restriction-modification system, R (restriction) subunit and related helicases ...
1	MGE_24	CHUV2995_02814	2655228	2656511	-	EcoKI restriction-modification system protein HsdS	427	COG0732	V	Restriction endonuclease S subunit
1	MGE_24	CHUV2995_02815	2656511	2657266	-	hypothetical protein	251	COG0732	V	Restriction endonuclease S subunit
1	MGE_24	CHUV2995_02816	2657292	2658833	-	Transposase DDE domain protein	513	COG5421	X	Transposase
1	MGE_24	CHUV2995_02817	2658920	2659255	-	N-6 DNA Methylase	111	COG0286	V	Type I restriction-modification system, DNA methylase subunit
1	MGE_24	CHUV2995_02818	2659209	2660333	-	putative type I restriction enzymeP M protein	374	COG0286	V	Type I restriction-modification system, DNA methylase subunit
1	MGE_24	CHUV2995_02819	2660323	2660529	-	Phd_YefM	68	COG2161	V	Antitoxin component YafN of the YafNO toxin-antitoxin module, PHD/YefM family
1	MGE_25	CHUV2995_02858	2708965	2709399	-	hypothetical protein	144	COG3464	X	Transposase
1	MGE_25	CHUV2995_02859	2709421	2709753	-	Transposase, Mutator family	110	COG3328	X	Transposase (or an inactivated derivative)
1	MGE_25	CHUV2995_02860	2709768	2710238	-	Transposase, Mutator family	156	COG3328	X	Transposase (or an inactivated derivative)
1	MGE_25	CHUV2995_02861	2710410	2710658	-	Transposase, Mutator family	82	COG3328	X	Transposase (or an inactivated derivative)
1	MGE_25	CHUV2995_02862	2710744	2711238	-	Transposase	164	-	-	-
1	MGE_25	CHUV2995_02863	2711402	2711827	-	hypothetical protein	141	-	-	-
1	MGE_25	CHUV2995_02864	2711913	2713262	-	Transposase, Mutator family	449	COG3328	X	Transposase (or an inactivated derivative)
1	MGE_25	CHUV2995_02865	2713405	2713521	-	short chain dehydrogenase	38	COG4221	C	NADP-dependent 3-hydroxy acid dehydrogenase YdfG
1	MGE_25	CHUV2995_02866	2713514	2714740	bmrA	Multidrug resistance ABC transporter ATP-binding/permease protein BmrA	408	COG1132	V	ABC-type multidrug transport system, ATPase and permease component
1	MGE_25	CHUV2995_02867	2714784	2715167	-	hypothetical protein	127	-	-	-
1	MGE_25	CHUV2995_02868	2715449	2715964	-	Putative ATPase subunit of terminase (gpP-like)	171	COG2963	X	Transposase and inactivated derivatives
1	MGE_25	CHUV2995_02869	2716017	2716829	-	Integrase core domain protein	270	COG2801	X	Transposase InsO and inactivated derivatives
1	MGE_25	CHUV2995_02870	2717963	2718622	clpP2_2	ATP-dependent Clp protease proteolytic subunit 2	219	COG0740	O	ATP-dependent protease ClpP, protease subunit
1	MGE_25	CHUV2995_02871	2718673	2720163	ppsB	Plipastatin synthase subunit B	496	COG1020	Q	Non-ribosomal peptide synthetase component F
1	MGE_25	CHUV2995_02872	2720165	2721214	-	hypothetical protein	349	-	-	-
1	MGE_25	CHUV2995_02873	2721169	2722722	dhbF_2	Dimodular nonribosomal peptide synthase	517	COG1020	Q	Non-ribosomal peptide synthetase component F
1	MGE_25	CHUV2995_02874	2723275	2724624	-	Transposase, Mutator family	449	COG3328	X	Transposase (or an inactivated derivative)
1	MGE_25	CHUV2995_02875	2724698	2725120	-	hypothetical protein	140	COG3464	X	Transposase
1	MGE_25	CHUV2995_02876	2725339	2725650	-	Transposase	103	COG2963	X	Transposase and inactivated derivatives
1	MGE_25	CHUV2995_02877	2725638	2725787	-	hypothetical protein	49	COG2801	X	Transposase InsO and inactivated derivatives
1	MGE_25	CHUV2995_02878	2725908	2726498	-	Integrase core domain protein	196	COG2801	X	Transposase InsO and inactivated derivatives
1	MGE_25	CHUV2995_02879	2726674	2727213	-	hypothetical protein	179	COG3464	X	Transposase
1	MGE_25	CHUV2995_02880	2727333	2728022	-	Alpha/beta hydrolase family protein	229	-	-	-
1	MGE_25	CHUV2995_02881	2728037	2728243	-	hypothetical protein	68	-	-	-
1	MGE_25	CHUV2995_02882	2728246	2729337	ppsE_2	Phthiocerol/phenolphthiocerol synthesis polyketide synthase type I PpsE	363	COG3321	Q	Acyl transferase domain in polyketide synthase (PKS) enzymes
1	MGE_25	CHUV2995_02883	2729324	2729710	-	hypothetical protein	128	-	-	-
1	MGE_25	CHUV2995_02884	2729703	2730599	-	hypothetical protein	298	-	-	-
1	MGE_25	CHUV2995_02885	2730586	2730822	-	hypothetical protein	78	-	-	-
1	MGE_25	CHUV2995_02886	2730834	2732162	srfAC	Surfactin synthase subunit 3	442	COG3319	Q	Thioesterase domain of type I polyketide synthase or non-ribosomal peptide synthetase
1	MGE_25	CHUV2995_02887	2732159	2733337	tycC	Tyrocidine synthase 3	392	COG1020	Q	Non-ribosomal peptide synthetase component F
1	MGE_25	CHUV2995_02888	2733330	2734415	-	Luciferase-like monooxygenase	361	COG2890	J	Methylase of polypeptide chain release factors
1	MGE_26	CHUV2995_02898	2743289	2743954	-	hypothetical protein	221	-	-	-
1	MGE_26	CHUV2995_02899	2744092	2744475	-	hypothetical protein	127	-	-	-
1	MGE_26	CHUV2995_02900	2744497	2745417	sdpB_2	Sporulation-delaying protein SdpB	306	-	-	-
1	MGE_26	CHUV2995_02901	2745425	2745928	sdpA	Sporulation-delaying protein SdpA	167	-	-	-
1	MGE_26	CHUV2995_02902	2745885	2745992	-	hypothetical protein	35	-	-	-
1	MGE_26	CHUV2995_02903	2746100	2746411	-	Transposase	103	COG2963	X	Transposase and inactivated derivatives
1	MGE_26	CHUV2995_02904	2746399	2747259	-	Integrase core domain protein	286	COG2801	X	Transposase InsO and inactivated derivatives
1	MGE_26	CHUV2995_02905	2747305	2747466	-	hypothetical protein	53	-	-	-
1	MGE_26	CHUV2995_02906	2747739	2748392	-	hypothetical protein	217	COG4584	X	Transposase
1	MGE_26	CHUV2995_02907	2748433	2749365	-	IS2 transposase TnpB	310	COG2801	X	Transposase InsO and inactivated derivatives
0	MGE_27	CHUV2995_02914	2756960	2758501	-	Transposase DDE domain protein	513	COG5421	X	Transposase
0	MGE_27	CHUV2995_02915	2758573	2758839	thrC_3	Threonine synthase	88	COG0498	E	Threonine synthase
0	MGE_27	CHUV2995_02916	2759012	2760553	-	Transposase DDE domain protein	513	COG5421	X	Transposase
0	MGE_27	CHUV2995_02917	2760844	2760975	-	hypothetical protein	43	-	-	-
0	MGE_27	CHUV2995_02918	2761220	2761459	-	hypothetical protein	79	-	-	-
0	MGE_27	CHUV2995_02919	2761675	2761884	-	Transposase	69	COG3464	X	Transposase
0	MGE_27	CHUV2995_02920	2762012	2762434	-	hypothetical protein	140	COG3464	X	Transposase
0	MGE_27	CHUV2995_02921	2762855	2763169	-	hypothetical protein	104	-	-	-
0	MGE_28	CHUV2995_02946	2797837	2797944	-	hypothetical protein	35	-	-	-
0	MGE_28	CHUV2995_02947	2797978	2798307	-	hypothetical protein	109	COG2801	X	Transposase InsO and inactivated derivatives
0	MGE_28	CHUV2995_02948	2798770	2799087	-	hypothetical protein	105	-	-	-
0	MGE_28	CHUV2995_02949	2799182	2799559	-	hypothetical protein	125	-	-	-
0	MGE_28	CHUV2995_02950	2799730	2800404	-	hypothetical protein	224	-	-	-
0	MGE_28	CHUV2995_02951	2800455	2800739	-	Transposase	94	COG2963	X	Transposase and inactivated derivatives
0	MGE_28	CHUV2995_02952	2800970	2802424	-	hypothetical protein	484	COG4529	R	Uncharacterized NAD(P)/FAD-binding protein YdhS
0	MGE_28	CHUV2995_02953	2802417	2803310	mdtL	Multidrug resistance protein MdtL	297	COG2814	G	Predicted arabinose efflux permease, MFS family
0	MGE_28	CHUV2995_02954	2803341	2803931	-	Integrase core domain protein	196	COG2801	X	Transposase InsO and inactivated derivatives
0	MGE_28	CHUV2995_02955	2804052	2804201	-	hypothetical protein	49	COG2801	X	Transposase InsO and inactivated derivatives
0	MGE_28	CHUV2995_02956	2804189	2804500	-	Transposase	103	COG2963	X	Transposase and inactivated derivatives
0	MGE_28	CHUV2995_02957	2804583	2804897	-	hypothetical protein	104	COG2814	G	Predicted arabinose efflux permease, MFS family
0	MGE_28	CHUV2995_02958	2805094	2805243	-	hypothetical protein	49	COG2963	X	Transposase and inactivated derivatives
0	MGE_28	CHUV2995_02959	2805405	2805680	-	hypothetical protein	91	COG2963	X	Transposase and inactivated derivatives
0	MGE_28	CHUV2995_02960	2805677	2805910	-	hypothetical protein	77	COG2963	X	Transposase and inactivated derivatives
0	MGE_28	CHUV2995_02961	2806052	2806471	-	Integrase core domain protein	139	COG2963	X	Transposase and inactivated derivatives
0	MGE_28	CHUV2995_02962	2806766	2806918	-	hypothetical protein	50	COG2963	X	Transposase and inactivated derivatives
0	MGE_28	CHUV2995_02964	2807152	2807529	-	hypothetical protein	125	-	-	-
0	MGE_28	CHUV2995_02965	2807526	2807717	-	YcfA-like protein	63	-	-	-
0	MGE_28	CHUV2995_02966	2807824	2809173	-	Transposase, Mutator family	449	COG3328	X	Transposase (or an inactivated derivative)
0	MGE_28	CHUV2995_02967	2809232	2809615	-	hypothetical protein	127	-	-	-
0	MGE_28	CHUV2995_02968	2809824	2809952	-	hypothetical protein	42	-	-	-
0	MGE_28	CHUV2995_02969	2810123	2810608	-	Transposase	161	COG3547	X	Transposase
0	MGE_28	CHUV2995_02970	2811325	2816097	-	putative ATP-dependent helicase Lhr	1590	COG1205	L	ATP-dependent helicase YprA, contains C-terminal metal-binding DUF1998 domain
0	MGE_28	CHUV2995_02971	2816094	2816477	-	hypothetical protein	127	-	-	-
0	MGE_28	CHUV2995_02972	2816554	2819712	-	hypothetical protein	1052	-	-	-
0	MGE_28	CHUV2995_02973	2819781	2820533	dpnC	Type-2 restriction enzyme DpnI	250	-	-	-
0	MGE_28	CHUV2995_02974	2820654	2820746	-	hypothetical protein	30	-	-	-
2	MGE_29	CHUV2995_03073	2919826	2920143	-	hypothetical protein	105	COG3464	X	Transposase
2	MGE_29	CHUV2995_03074	2920206	2920538	-	Transposase	110	COG3464	X	Transposase
2	MGE_29	CHUV2995_03075	2920948	2922396	malL_3	Oligo-1,6-glucosidase	482	COG0366	G	Glycosidase
2	MGE_29	CHUV2995_03076	2922480	2926076	putA	Bifunctional protein PutA	1198	COG1012	C	Acyl-CoA reductase or other NAD-dependent aldehyde dehydrogenase
2	MGE_29	CHUV2995_03077	2926275	2927765	putP_2	Sodium/proline symporter	496	COG0591	E	Na+/proline symporter
2	MGE_29	CHUV2995_03078	2927884	2928465	-	hypothetical protein	193	COG1373	R	Predicted ATPase, AAA+ superfamily
2	MGE_29	CHUV2995_03079	2928524	2929318	-	Integrase core domain protein	264	COG2801	X	Transposase InsO and inactivated derivatives
2	MGE_29	CHUV2995_03080	2929384	2929866	-	Transposase	160	COG2963	X	Transposase and inactivated derivatives
2	MGE_29	CHUV2995_03081	2929924	2930385	-	hypothetical protein	153	COG1373	R	Predicted ATPase, AAA+ superfamily
2	MGE_29	CHUV2995_03082	2930975	2931514	-	hypothetical protein	179	COG0614	P	ABC-type Fe3+-hydroxamate transport system, periplasmic component
2	MGE_29	CHUV2995_03083	2931473	2932822	-	Transposase, Mutator family	449	COG3328	X	Transposase (or an inactivated derivative)
2	MGE_29	CHUV2995_03084	2932932	2933534	btuF_2	Vitamin B12-binding protein	200	COG0614	P	ABC-type Fe3+-hydroxamate transport system, periplasmic component
2	MGE_29	CHUV2995_03085	2933518	2934663	-	putative ABC transporter permease protein	381	COG0609	P	ABC-type Fe3+-siderophore transport system, permease component
2	MGE_29	CHUV2995_03086	2934647	2935447	-	putative ABC transporter ATP-binding protein	266	COG1120	H	ABC-type cobalamin/Fe3+-siderophores transport system, ATPase component
2	MGE_29	CHUV2995_03087	2935407	2936051	-	hypothetical protein	214	-	-	-
2	MGE_29	CHUV2995_03088	2936048	2936716	-	hypothetical protein	222	-	-	-
2	MGE_29	CHUV2995_03089	2937090	2937623	-	Transposase	177	-	-	-
2	MGE_29	CHUV2995_03090	2937786	2938211	-	hypothetical protein	141	-	-	-
1	MGE_30	CHUV2995_03110	2954484	2955089	-	Transposase IS116/IS110/IS902 family protein	201	COG3547	X	Transposase
1	MGE_30	CHUV2995_03111	2955256	2956605	-	Transposase, Mutator family	449	COG3328	X	Transposase (or an inactivated derivative)
1	MGE_30	CHUV2995_03112	2956596	2957012	-	hypothetical protein	138	COG3547	X	Transposase
1	MGE_30	CHUV2995_03113	2957414	2957662	-	hypothetical protein	82	-	-	-
1	MGE_30	CHUV2995_03114	2957695	2958135	-	hypothetical protein	146	-	-	-
1	MGE_30	CHUV2995_03115	2958005	2958712	-	hypothetical protein	235	COG4584	X	Transposase
1	MGE_30	CHUV2995_03116	2958697	2959206	-	hypothetical protein	169	COG4584	X	Transposase
1	MGE_30	CHUV2995_03117	2959499	2959699	-	hypothetical protein	66	-	-	-
1	MGE_30	CHUV2995_03118	2959711	2960070	-	hypothetical protein	119	-	-	-
1	MGE_30	CHUV2995_03119	2960138	2961226	yfmC_2	Fe(3+)-citrate-binding protein YfmC precursor	362	COG0614	P	ABC-type Fe3+-hydroxamate transport system, periplasmic component
1	MGE_30	CHUV2995_03120	2961223	2962191	yfiY_4	putative siderophore-binding lipoprotein YfiY precursor	322	COG0614	P	ABC-type Fe3+-hydroxamate transport system, periplasmic component
1	MGE_30	CHUV2995_03121	2962181	2962285	-	hypothetical protein	34	-	-	-
1	MGE_30	CHUV2995_03122	2962478	2963314	yusV_6	putative siderophore transport system ATP-binding protein YusV	278	COG1120	H	ABC-type cobalamin/Fe3+-siderophores transport system, ATPase component
1	MGE_30	CHUV2995_03123	2963311	2964381	fepG_4	Ferric enterobactin transport system permease protein FepG	356	COG4779	P	ABC-type enterobactin transport system, permease component
1	MGE_30	CHUV2995_03124	2964378	2965442	fepD_2	Ferric enterobactin transport system permease protein FepD	354	COG0609	P	ABC-type Fe3+-siderophore transport system, permease component
1	MGE_30	CHUV2995_03125	2965458	2966516	yfmC_3	Fe(3+)-citrate-binding protein YfmC precursor	352	COG0614	P	ABC-type Fe3+-hydroxamate transport system, periplasmic component
1	MGE_30	CHUV2995_03126	2966762	2967595	ripA_3	HTH-type transcriptional repressor of iron proteins A	277	COG2207	K	AraC-type DNA-binding domain and AraC-containing proteins
1	MGE_30	CHUV2995_03127	2967719	2969356	lagD	Lactococcin-G-processing and transport ATP-binding protein LagD	545	COG1132	V	ABC-type multidrug transport system, ATPase and permease component
1	MGE_30	CHUV2995_03128	2969353	2971125	-	putative ABC transporter ATP-binding protein	590	COG1132	V	ABC-type multidrug transport system, ATPase and permease component
1	MGE_30	CHUV2995_03129	2971130	2971915	viuB_2	Vibriobactin utilization protein ViuB	261	COG2375	P	NADPH-dependent ferric siderophore reductase, contains FAD-binding and SIP domains
1	MGE_30	CHUV2995_03130	2972061	2972855	-	hypothetical protein	264	-	-	-
1	MGE_30	CHUV2995_03131	2972836	2973291	-	hypothetical protein	151	-	-	-
1	MGE_30	CHUV2995_03132	2973234	2974148	arnA	Bifunctional polymyxin resistance protein ArnA	304	COG0223	J	Methionyl-tRNA formyltransferase
1	MGE_30	CHUV2995_03133	2974214	2975230	yfmC_4	Fe(3+)-citrate-binding protein YfmC precursor	338	COG0614	P	ABC-type Fe3+-hydroxamate transport system, periplasmic component
1	MGE_30	CHUV2995_03134	2975486	2977027	-	Transposase DDE domain protein	513	COG5421	X	Transposase
1	MGE_30	CHUV2995_03135	2977115	2977339	-	hypothetical protein	74	COG0614	P	ABC-type Fe3+-hydroxamate transport system, periplasmic component
1	MGE_30	CHUV2995_03136	2977472	2978305	yusV_7	putative siderophore transport system ATP-binding protein YusV	277	COG1120	H	ABC-type cobalamin/Fe3+-siderophores transport system, ATPase component
1	MGE_30	CHUV2995_03137	2978302	2979399	yfhA	putative siderophore transport system permease protein YfhA	365	COG4779	P	ABC-type enterobactin transport system, permease component
1	MGE_30	CHUV2995_03138	2979396	2980379	fepD_3	Ferric enterobactin transport system permease protein FepD	327	COG1714	S	Uncharacterized membrane protein YckC, RDD family
1	MGE_30	CHUV2995_03139	2980516	2980908	-	hypothetical protein	130	-	-	-
1	MGE_30	CHUV2995_03140	2981203	2981517	-	Transposase	104	COG2963	X	Transposase and inactivated derivatives
1	MGE_30	CHUV2995_03141	2981514	2981864	-	hypothetical protein	116	COG2963	X	Transposase and inactivated derivatives
1	MGE_30	CHUV2995_03142	2982266	2982871	-	hypothetical protein	201	-	-	-
1	MGE_30	CHUV2995_03143	2982793	2985381	-	Type III restriction enzyme, res subunit	862	COG1061	L	Superfamily II DNA or RNA helicase
1	MGE_30	CHUV2995_03144	2985381	2987393	mboIIM_2	Modification methylase MboII	670	COG2189	L	Adenine specific DNA methylase Mod
1	MGE_30	CHUV2995_03145	2987394	2987570	-	helix-turn-helix protein	58	COG3655	K	DNA-binding transcriptional regulator, XRE family

## Sheet: Summary of COG on CHUV2995 MGEs
COG category	Number of genes with a COG category annotation	Percentage of genes with a COG category annotation	COG frequency (%)
-	263	36.6806
C	8	1.11576	1.76211
D	3	0.41841	0.660793
E	18	2.51046	3.96476
G	13	1.81311	2.86344
H	11	1.53417	2.42291
I	12	1.67364	2.64317
J	6	0.83682	1.32159
K	17	2.37099	3.74449
L	22	3.06834	4.84581
M	3	0.41841	0.660793
N	1	0.13947	0.220264
O	5	0.69735	1.10132
P	32	4.46304	7.04846
Q	21	2.92887	4.62555
R	28	3.90516	6.1674
S	10	1.3947	2.20264
T	3	0.41841	0.660793
V	34	4.74198	7.48899
X	207	28.8703	45.5947
total annotated COG	454
total number of genes	717
