# Supplementary material for: Distinct Genomic Features Characterize Two Clades of Corynebacterium diphtheriae: Proposal of Corynebacterium diphtheriae Subsp. diphtheriae Subsp. nov. and Corynebacterium diphtheriae Subsp. lausannense Subsp. nov
Source: Front Microbiol. 2018 Aug 17;9:1743. doi: 10.3389/fmicb.2018.01743 (PMC6108181; doi:10.3389/fmicb.2018.01743)
Supplement: Supplementary file 4 [file Data_Sheet_3.XLSX]

## Sheet: ST types of table S1
C. diphtheriae strain	MLST scheme	ST-type	atpA	dnaE	dnaK	fusA	leuA	odhA	rpoB
CHUV2995	cdiphtheriae	360	atpA(6)	dnaE(7)	dnaK(10)	fusA(12)	leuA(16)	odhA(7)	rpoB(10)
TH1526	cdiphtheriae	377	atpA(2)	dnaE(43)	dnaK(87)	fusA(4)	leuA(59)	odhA(3)	rpoB(6)
TH1141	cdiphtheriae	50	atpA(2)	dnaE(2)	dnaK(4)	fusA(1)	leuA(3)	odhA(3)	rpoB(2)
TH510	cdiphtheriae	295	atpA(2)	dnaE(1)	dnaK(20)	fusA(19)	leuA(3)	odhA(3)	rpoB(14)
TH1337	cdiphtheriae	405	atpA(4)	dnaE(12)	dnaK(4)	fusA(1)	leuA(18)	odhA(3)	rpoB(2)
c123	cdiphtheriae	457	atpA(8)	dnaE(3)	dnaK(8)	fusA(2)	leuA(7)	odhA(3)	rpoB(3)
c325	cdiphtheriae	141	atpA(3)	dnaE(4)	dnaK(3)	fusA(6)	leuA(3)	odhA(3)	rpoB(3)
c122	cdiphtheriae	459	atpA(3)	dnaE(4)	dnaK(9)	fusA(1)	leuA(3)	odhA(5)	rpoB(13)
c110	cdiphtheriae	451	atpA(3)	dnaE(1)	dnaK(45)	fusA(1)	leuA(12)	odhA(3)	rpoB(9)
c488	cdiphtheriae	141	atpA(3)	dnaE(4)	dnaK(3)	fusA(6)	leuA(3)	odhA(3)	rpoB(3)
c517	cdiphtheriae	451	atpA(3)	dnaE(1)	dnaK(45)	fusA(1)	leuA(12)	odhA(3)	rpoB(9)
c20	cdiphtheriae	141	atpA(3)	dnaE(4)	dnaK(3)	fusA(6)	leuA(3)	odhA(3)	rpoB(3)
CMCNS703	cdiphtheriae	409	atpA(6)	dnaE(7)	dnaK(21)	fusA(12)	leuA(9)	odhA(12)	rpoB(11)
CCUG 5865	cdiphtheriae	106	atpA(6)	dnaE(7)	dnaK(10)	fusA(12)	leuA(9)	odhA(12)	rpoB(10)
NCTC 13129	cdiphtheriae	8	atpA(3)	dnaE(5)	dnaK(6)	fusA(5)	leuA(3)	odhA(3)	rpoB(6)
31A	cdiphtheriae	-	atpA(2)	dnaE(2)	dnaK(~70)	fusA(3)	leuA(3)	odhA(2)	rpoB(3)
Strain 241	cdiphtheriae	175	atpA(2)	dnaE(1)	dnaK(37)	fusA(19)	leuA(24)	odhA(3)	rpoB(4)
INCA 402	cdiphtheriae	173	atpA(3)	dnaE(4)	dnaK(8)	fusA(1)	leuA(7)	odhA(2)	rpoB(9)
BH8	cdiphtheriae	172	atpA(3)	dnaE(2)	dnaK(2)	fusA(4)	leuA(3)	odhA(32)	rpoB(6)
HC03	cdiphtheriae	171	atpA(2)	dnaE(2)	dnaK(36)	fusA(19)	leuA(3)	odhA(3)	rpoB(6)
HC02	cdiphtheriae	176	atpA(2)	dnaE(4)	dnaK(17)	fusA(4)	leuA(7)	odhA(5)	rpoB(2)
C7 (beta)	cdiphtheriae	26	atpA(8)	dnaE(2)	dnaK(16)	fusA(1)	leuA(3)	odhA(3)	rpoB(12)
HC04	cdiphtheriae	128	atpA(2)	dnaE(1)	dnaK(47)	fusA(19)	leuA(13)	odhA(3)	rpoB(6)
CDCE_8392	cdiphtheriae	50	atpA(2)	dnaE(2)	dnaK(4)	fusA(1)	leuA(3)	odhA(3)	rpoB(2)
HC01	cdiphtheriae	175	atpA(2)	dnaE(1)	dnaK(37)	fusA(19)	leuA(24)	odhA(3)	rpoB(4)
VA01	cdiphtheriae	80	atpA(2)	dnaE(1)	dnaK(32)	fusA(19)	leuA(13)	odhA(3)	rpoB(6)
PW8	cdiphtheriae	44	atpA(14)	dnaE(2)	dnaK(23)	fusA(4)	leuA(2)	odhA(14)	rpoB(2)
NC03529	cdiphtheriae	452	atpA(2)	dnaE(4)	dnaK(70)	fusA(6)	leuA(7)	odhA(16)	rpoB(9)
NCTC 5011	cdiphtheriae	143	atpA(2)	dnaE(10)	dnaK(29)	fusA(1)	leuA(12)	odhA(2)	rpoB(13)
DSM 43988	cdiphtheriae	-	atpA(8)	dnaE(2)	dnaK(16)	fusA(1)	leuA(3)	odhA(~3)	rpoB(12)
Aberdeen	cdiphtheriae	32	atpA(3)	dnaE(1)	dnaK(18)	fusA(4)	leuA(13)	odhA(3)	rpoB(5)
HC07	cdiphtheriae	171	atpA(2)	dnaE(2)	dnaK(36)	fusA(19)	leuA(3)	odhA(3)	rpoB(6)
Strain 17801	cdiphtheriae	8	atpA(3)	dnaE(5)	dnaK(6)	fusA(5)	leuA(3)	odhA(3)	rpoB(6)
ISS 4060	cdiphtheriae	5	atpA(2)	dnaE(4)	dnaK(4)	fusA(1)	leuA(3)	odhA(3)	rpoB(5)
ISS 3319	cdiphtheriae	26	atpA(8)	dnaE(2)	dnaK(16)	fusA(1)	leuA(3)	odhA(3)	rpoB(12)
ISS 4746	cdiphtheriae	32	atpA(3)	dnaE(1)	dnaK(18)	fusA(4)	leuA(13)	odhA(3)	rpoB(5)
ISS 4749	cdiphtheriae	32	atpA(3)	dnaE(1)	dnaK(18)	fusA(4)	leuA(13)	odhA(3)	rpoB(5)
NCTC11397	cdiphtheriae	26	atpA(8)	dnaE(2)	dnaK(16)	fusA(1)	leuA(3)	odhA(3)	rpoB(12)
TH2031	cdiphtheriae	405	atpA(4)	dnaE(12)	dnaK(4)	fusA(1)	leuA(18)	odhA(3)	rpoB(2)
usb10	cdiphtheriae	83	atpA(2)	dnaE(1)	dnaK(20)	fusA(16)	leuA(3)	odhA(3)	rpoB(5)
usb11	cdiphtheriae	473	atpA(4)	dnaE(46)	dnaK(4)	fusA(1)	leuA(5)	odhA(3)	rpoB(2)
usb15	cdiphtheriae	398	atpA(30)	dnaE(1)	dnaK(93)	fusA(25)	leuA(3)	odhA(3)	rpoB(6)
usb16	cdiphtheriae	398	atpA(30)	dnaE(1)	dnaK(93)	fusA(25)	leuA(3)	odhA(3)	rpoB(6)
usb17	cdiphtheriae	398	atpA(30)	dnaE(1)	dnaK(93)	fusA(25)	leuA(3)	odhA(3)	rpoB(6)
usb18	cdiphtheriae	486	atpA(2)	dnaE(51)	dnaK(9)	fusA(60)	leuA(8)	odhA(3)	rpoB(2)
usb19	cdiphtheriae	486	atpA(2)	dnaE(51)	dnaK(9)	fusA(60)	leuA(8)	odhA(3)	rpoB(2)
usb1	cdiphtheriae	503	atpA(4)	dnaE(1)	dnaK(102)	fusA(4)	leuA(5)	odhA(5)	rpoB(35)
usb20	cdiphtheriae	469	atpA(4)	dnaE(10)	dnaK(3)	fusA(1)	leuA(7)	odhA(3)	rpoB(13)
usb2	cdiphtheriae	504	atpA(2)	dnaE(1)	dnaK(103)	fusA(4)	leuA(5)	odhA(5)	rpoB(2)
usb3	cdiphtheriae	473	atpA(4)	dnaE(46)	dnaK(4)	fusA(1)	leuA(5)	odhA(3)	rpoB(2)
usb4	cdiphtheriae	487	atpA(2)	dnaE(4)	dnaK(101)	fusA(7)	leuA(3)	odhA(3)	rpoB(32)
usb6	cdiphtheriae	486	atpA(2)	dnaE(51)	dnaK(9)	fusA(60)	leuA(8)	odhA(3)	rpoB(2)
usb7	cdiphtheriae	473	atpA(4)	dnaE(46)	dnaK(4)	fusA(1)	leuA(5)	odhA(3)	rpoB(2)
usb8	cdiphtheriae	398	atpA(30)	dnaE(1)	dnaK(93)	fusA(25)	leuA(3)	odhA(3)	rpoB(6)
usb9	cdiphtheriae	473	atpA(4)	dnaE(46)	dnaK(4)	fusA(1)	leuA(5)	odhA(3)	rpoB(2)
usbb	cdiphtheriae	474	atpA(2)	dnaE(2)	dnaK(60)	fusA(2)	leuA(3)	odhA(3)	rpoB(2)
usbc	cdiphtheriae	475	atpA(3)	dnaE(31)	dnaK(4)	fusA(1)	leuA(3)	odhA(3)	rpoB(2)

## Sheet: Lineage-2 isolates 
id	isolate	aliases	species	year	country	region	disease	site of isolation	atpA	dnaE	dnaK	fusA	leuA	odhA	rpoB	ST
544	DIFT048		Corynebacterium diphtheriae	2016	Belgium			BAL	6	7	10	8	9	13	10	92
218	679-91		Corynebacterium diphtheriae	1991	France		Osteitis	Bone	6	7	10	18	9	12	10	167
480	FRC0265		Corynebacterium diphtheriae	2014	France	Montpellier		Bone	6	7	10	12	16	7	10	360
476	FRC0229		Corynebacterium diphtheriae	2014	France	Nice		Bronchial aspiration	6	7	10	18	9	12	10	167
483	FRC0272		Corynebacterium diphtheriae	2014	France	Rennes		Bronchial aspiration	6	7	10	37	9	12	11	353
484	FRC0274		Corynebacterium diphtheriae	2014	France	Grenoble		Bronchial aspiration	6	7	10	18	16	12	11	354
485	FRC0275		Corynebacterium diphtheriae	2014	France	Chambéry		Bronchial aspiration	6	7	10	8	9	12	11	294
540	DIFT021		Corynebacterium diphtheriae	2012	Belgium			ear	6	7	10	12	9	13	11	144
209	389-90		Corynebacterium diphtheriae	1990	France			Hemoculture	6	7	8	37	9	7	15	193
478	FRC0259		Corynebacterium diphtheriae	2014	France	Nancy		Hemoculture	6	7	10	37	35	13	10	359
581	KL0757		Corynebacterium diphtheriae	2016	Germany	Köln	sinusitis	maxillary sinus	6	7	10	8	9	13	11	449
565	C.diphtheriae NS703	NS703	Corynebacterium diphtheriae	2016	Bangladesh	Brahmanbaria	Diphtheria	Nasal	6	7	21	12	9	12	11	409
499	948/13		Corynebacterium diphtheriae	2013	Algeria	Alger	Rhinite atrophique (ozène)	Nez	6	7	10	12	16	12	10	372
498	2613/08		Corynebacterium diphtheriae	2008	Algeria	Blida	Rhinite atrophique (ozène)	Nez	6	7	10	8	9	7	11	371
497	948/08		Corynebacterium diphtheriae	2008	Algeria	Alger	Rhinite atrophique (ozène)	Nez	6	7	10	8	16	12	11	370
542	DIFT030		Corynebacterium diphtheriae	2013	Belgium			nose	6	7	10	12	9	12	10	106
553	DIFT041		Corynebacterium diphtheriae	2015	Belgium			nose	26	7	10	8	9	12	11	404
227	CIP100.176		Corynebacterium diphtheriae	1981	France			Nose	6	7	10	8	9	12	10	42
625	KL0924		Corynebacterium diphtheriae	2017	Germany	Aachen		nose	6	7	10	8	9	58	10	489
239	CIP101802		Corynebacterium diphtheriae	1985	France			Pus	6	7	10	37	9	12	10	226
560	DIFT058		Corynebacterium diphtheriae	2016	Belgium			sinus	6	7	10	12	9	7	26	199
634	KL0479		Corynebacterium diphtheriae	2013	Germany	Bremerhaven	wound infection	skin	6	7	21	61	9	7	10	501
234	CIP101280		Corynebacterium diphtheriae	1984	France			Sputum	6	7	10	8	9	12	10	42
238	CIP101568		Corynebacterium diphtheriae	1985	France			Sputum	6	7	21	8	9	12	10	168
474	FRC0213		Corynebacterium diphtheriae	2014	France	Mayotte		Wound	6	7	10	37	9	12	10	226
479	FRC0263		Corynebacterium diphtheriae	2014	France	Troyes		Wound	6	7	10	18	56	12	11	365
473	FRC0210		Corynebacterium diphtheriae	2014	France	Mayotte		Wound	6	7	10	8	9	13	10	92
556	DIFT022		Corynebacterium diphtheriae	2012	Belgium				6	7	21	37	9	7	10	394
163	07-2592		Corynebacterium diphtheriae	2007	France				6	7	10	18	9	12	10	167
175	04-5632		Corynebacterium diphtheriae	2004	France				6	7	10	18	9	13	10	170
177	07-6520		Corynebacterium diphtheriae	2007	France				6	7	21	18	9	12	10	108
181	04-8383		Corynebacterium diphtheriae	2004	France				6	7	10	18	9	13	10	170
187	00-0543		Corynebacterium diphtheriae	2000	France				6	7	10	18	9	13	10	170
188	00-0744		Corynebacterium diphtheriae	2000	France				6	7	10	12	9	12	10	106
190	02-0190		Corynebacterium diphtheriae	2002	France				6	7	10	37	35	7	10	214
191	02-0318		Corynebacterium diphtheriae	2002	France				6	7	10	37	16	7	10	215
251	FRC0043		Corynebacterium diphtheriae	2009	France				6	7	10	12	9	12	10	106
262	FRC0168		Corynebacterium diphtheriae	2013	France				6	7	10	12	9	12	10	106
266	FRC0159		Corynebacterium diphtheriae	2013	France				6	7	10	12	9	12	10	106
164	04-2706		Corynebacterium diphtheriae	2004	France				6	7	21	8	9	12	10	168
189	01-0996		Corynebacterium diphtheriae	2001	France				6	7	10	43	9	12	10	211
192	02-0425		Corynebacterium diphtheriae	2002	France				6	7	21	37	9	12	10	216
193	02-0449		Corynebacterium diphtheriae	2002	France				6	7	10	8	9	12	10	42
245	FRC0002		Corynebacterium diphtheriae	2008	France				26	7	10	8	9	12	10	94
254	FRC0068		Corynebacterium diphtheriae	2010	France				6	10	10	8	5	12	10	207
255	FRC0074		Corynebacterium diphtheriae	2011	France				6	7	62	37	9	12	10	208
261	FRC0109		Corynebacterium diphtheriae	2012	France				6	7	68	37	9	12	10	242
263	FRC0163		Corynebacterium diphtheriae	2013	France				6	7	10	12	9	13	10	191
403	FRC0179		Corynebacterium diphtheriae	2013	France				6	7	10	8	9	12	10	42
166	05-3200		Corynebacterium diphtheriae	2005	France				6	17	10	12	9	7	11	107
171	04-5413		Corynebacterium diphtheriae	2004	France				6	7	10	12	9	7	11	169
184	04-9697		Corynebacterium diphtheriae	2004	France				6	7	10	8	35	12	11	180
186	00-0324		Corynebacterium diphtheriae	2000	France				6	7	10	12	16	7	11	23
162	03-2346		Corynebacterium diphtheriae	2003	France				6	7	10	8	9	7	10	160
168	06-4305		Corynebacterium diphtheriae	2006	France				6	7	10	8	34	13	10	177
179	06-7842		Corynebacterium diphtheriae	2006	France				6	7	21	8	9	7	10	178
183	04-9658		Corynebacterium diphtheriae	2004	France				6	7	10	8	9	34	10	179
195	04-1390		Corynebacterium diphtheriae	2004	France				6	7	10	12	9	7	10	81
248	FRC0008		Corynebacterium diphtheriae	2008	France				6	7	10	12	9	7	10	81
249	FRC0019		Corynebacterium diphtheriae	2008	France				6	7	10	8	9	13	10	92
85	KL 136		Corynebacterium diphtheriae	2008	Germany				6	7	51	12	9	12	15	162
31	KL 299		Corynebacterium diphtheriae	2011	Germany	Karlsruhe			6	7	10	12	35	13	10	290
87	KL 71		Corynebacterium diphtheriae	2003	Germany				6	7	10	8	9	12	10	42
32	KL 236		Corynebacterium diphtheriae	2010	Germany	Dresden			6	7	10	17	9	7	10	291
63	KL 295		Corynebacterium diphtheriae	2011	Germany				6	7	21	17	35	7	33	314
88	KL 290		Corynebacterium diphtheriae	2011	Germany	Koblenz			6	7	10	8	9	13	10	92
86	KL 91		Corynebacterium diphtheriae	2005	Germany	Ulm			6	7	10	12	9	12	11	163
35	KL 323		Corynebacterium diphtheriae	2012	Germany	Bamberg			6	7	10	8	9	12	11	294
347	ROM25298		Corynebacterium diphtheriae	1980	Romania		Carrier		6	7	10	12	9	7	26	199
342	ROM15609		Corynebacterium diphtheriae	1966	Romania		Carrier		6	7	65	12	9	12	10	220
335	ROM11574		Corynebacterium diphtheriae	1964	Romania		Carrier		6	7	21	8	9	13	10	221
346	ROM23600		Corynebacterium diphtheriae	1979	Romania		Carrier		6	7	21	8	9	12	10	168
371	ROM7743		Corynebacterium diphtheriae	1963	Romania		Carrier		6	7	10	8	9	38	10	230
338	ROM12053		Corynebacterium diphtheriae	1965	Romania		Carrier		6	7	21	8	9	12	10	168
370	ROM7517		Corynebacterium diphtheriae	1963	Romania		Carrier		6	7	10	12	9	13	10	191
379	ROM39077		Corynebacterium diphtheriae	1997	Russia	Romania	Carrier		6	7	51	12	9	12	15	162
